# Supplementary material for: Identification of Whirly transcription factors in Triticeae species and functional analysis of TaWHY1-7D in response to osmotic stress
Source: Front Plant Sci. 2023 Dec 5;14:1297228. doi: 10.3389/fpls.2023.1297228 (PMC10728677; doi:10.3389/fpls.2023.1297228)
Supplement: Supplementary file 1 [file Table_1.xlsx]

## Sheet: Table S1
Table S1. Specific primers used in this study.
Genes	Primer name	Sequence (5'-3')
TaWHY1-4A	qPCR-TaWHY1-4A F	AGCAGGCTGGAGTTGTGTTA
	qPCR-TaWHY1-4A R	CAGGGTTTAGAGCTTCGGGT
TaWHY2-6A	qPCR-TaWHY2-6A F	ACCCAAGGAGATTGAAGTTAGG
	qPCR-TaWHY2-6A R	GACATTCGCCATGAATCTACAC
TaWHY2-6B	qPCR-TaWHY2-6B F	ACCTCAAAGATGTTCTCTGGAG
	qPCR-TaWHY2-6B R	GTGTAGCTCGCAAACTTTCTAG
TaWHY2-6D	qPCR-TaWHY2-6D F	AGGTCGCCAGTGAAATGTGT
	qPCR-TaWHY2-6D R	AGACGTGCACTGAACAGACA
TaWHY1-7A	qPCR-TaWHY1-7A F	CTTGCGTCCTTATTGAGTAAGC
	qPCR-TaWHY1-7A R	GGTTCACAAGGATCACAAACAA
TaWHY1-7D	qPCR-TaWHY1-7D F	GGCGGTCTTCCTTCCAGAAA
	qPCR-TaWHY1-7D R	CATGTAAAGCCATTCCAGCCA
TaActin	qPCR-TaActin F	CTCCCTCACAACAACCGC
	qPCR-TaActin F	TACCAGGAACTTCCATACCAAC
TaWHY2-6A/ TaWHY2-6B/ TaWHY2-6D	pGADT7-TaWHY2-6A/ TaWHY2-6B/ TaWHY2-6D F	GCCATGGAGGCCAGTGAATTCATGCTCCGCCTCTCCCGC
	pGADT7-TaWHY2-6A/ TaWHY2-6B/ TaWHY2-6D R	CAGCTCGAGCTCGATGGATCCTCACCTGTCCCACTCCGA
TaWHY1-7A/ TaWHY1-7D	pGADT7-TaWHY1-7A/TaWHY1-7D F	GCCATGGAGGCCAGTGAATTCATGCCGCCGCCGCTCTCC
	pGADT7-TaWHY1-7A/TaWHY1-7D R	CAGCTCGAGCTCGATGGATCCTCACCTTCGCCACTCCAA
bar	bar F	TCATGCCAGTTCCCGTGCTT
	bar R	TCATGCCAGTTCCCGTGCTT
TaWHY1-7D	pCAMBIA3301-GFP-TaWHY1-7D F	ACGGGGGACTCTTGAccatggtaATGCCGCCGCCGCTC
	pCAMBIA3301-GFP-TaWHY1-7D R	CCTTGCTCACCATTAccatggtTCCTCCTCCTCCTCCTCCCCTTCGCCACTCCAA

## Sheet: Table S2
Table S2. The characteristics of Whirly genes.
Gene name	Gene ID	Location	Protein Length (aa)	kD	pI	GRAVY	Group	Species
AetWHY2-6D	AET6Gv20343500.1	6D:110707304:110714130:-1	261	28.57	9.45	-0.436	2	Aegilops tauschii (Aet_v4.0)
AetWHY1-7D	AET7Gv20251300.3	7D:53502298:53505834:-1	269	29.97	10.64	-0.342	1	Aegilops tauschii (Aet_v4.0)
AtWHY1	AT1G14410.1	1:4928921:4931080:-1	263	29.06	9.88	-0.207	1	Arabidopsis thaliana (TAIR10)
AtWHY2	AT1G71260.1	1:26861657:26863454:-1	238	26.3	10.29	-0.354	2	Arabidopsis thaliana (TAIR10)
AtWHY3	AT2G02740.1	2:769334:771235:1	268	29.73	10.1	-0.245	1	Arabidopsis thaliana (TAIR10)
BdWHY1	KQK19881	1:49640946:49645593:-1	274	30.39	9.2	-0.382	1	Brachypodium distachyon (IBI v3.0)
BdWHY2	KQJ93415	3:3059967:3065137:-1	231	25.38	10.08	-0.334	2	Brachypodium distachyon (IBI v3.0)
HvWHY2-6H	HORVU6Hr1G025290.2	6H:91400418:91403839:1	223	24.24	10.12	-0.257	2	Hordeum vulgare (IBSC_v2)
HvWHY1-7H	HORVU7Hr1G021180.2	7H:29714037:29717291:1	278	30.78	9.24	-0.432	1	Hordeum vulgare (IBSC_v2)
OsWHY1	Os06t0145800-00	6:2405409:2408049:1	272	30.17	9.73	-0.427	1	Oryza sativa Japonica (IRGSP 1.0)
OsWHY2	Os02t0158400-01	2:3182926:3187016:-1	228	25.2	10.29	-0.396	2	Oryza sativa Japonica (IRGSP 1.0)
ScWHY1	GWHPASIY000865	1R:86216171:86219132	268	29.75	9.45	-0.416	1	Secale cereale (Weining v1)
ScWHY2	GWHPASIY031147	6R:51703358:51707935	231	25.37	10.26	-0.267	2	Secale cereale (Weining v1)
SlWHY1	Solyc05g007100.3.1	5:1672968:1676510:1	268	29.54	9.48	-0.282	2	Solanum lycopersicum (SL3.0)
SlWHY2	Solyc11g044750.2.1	11:32585902:32590313:1	240	26.91	10.81	-0.339	1	Solanum lycopersicum (SL3.0)
TaWHY1-4A	TraesCS4A02G395700.1	4A:670847717:670852497:1	268	29.83	9.45	-0.459	1	Triticum_aestivum (IWGSC52)
TaWHY2-6A	TraesCS6A02G131700.1	6A:104052315:104057431:-1	231	25.31	10.2	-0.261	2	Triticum_aestivum (IWGSC52)
TaWHY2-6B	TraesCS6B02G160100.1	6B:163969383:163973815:-1	231	25.34	10.4	-0.258	2	Triticum_aestivum (IWGSC52)
TaWHY2-6D	TraesCS6D02G121500.1	6D:86547135:86551692:-1	231	25.29	10.08	-0.256	2	Triticum_aestivum (IWGSC52)
TaWHY1-7A	TraesCS7A02G095300.1	7A:58224491:58228286:1	268	29.78	9.45	-0.422	1	Triticum_aestivum (IWGSC52)
TaWHY1-7D	TraesCS7D02G091500.1	7D:54834408:54837690:-1	268	29.84	9.45	-0.424	1	Triticum_aestivum (IWGSC52)
TdWHY1-4A	TRIDC4AG057710.1	4A:646956661:646959416:1	256	28.31	8.84	-0.313	1	Triticum dicoccoides (WEWSeq_v.1.0)
TdWHY2-6A	TRIDC6AG017730.1	6A:103001224:103006409:-1	249	27.1	10.2	-0.284	2	Triticum dicoccoides (WEWSeq_v.1.0)
TdWHY2-6B	TRIDC6BG023520.2	6B:168716369:168721551:-1	252	27.57	10.29	-0.262	2	Triticum dicoccoides (WEWSeq_v.1.0)
TdWHY1-7A	TRIDC7AG011210.1	7A:51232614:51235381:1	256	28.3	9.27	-0.271	1	Triticum dicoccoides (WEWSeq_v.1.0)
TuWHY2-6A	TuG1812G0600001387.01.P01	6A:99667588:99672284	231	25.31	10.2	-0.261	2	Triticum urartu (Tu 2.0)
TuWHY1-7A	TuG1812G0700001025.01.P01	7A:58416243:58419925	268	29.8	9.45	-0.414	1	Triticum urartu (Tu 2.0)
ZmWHY1	Zm00001d036148	6:81027954:81030409:-1	286	31.71	9.41	-0.303	1	Zea mays (RefGen v4)
ZmWHY2	Zm00001d053855	4:245617846:245621451:1	274	29.62	10.32	-0.249	2	Zea mays (RefGen v4)

## Sheet: Table S3
Table S3. The expression of Whirly genes in T. urartu, T. dicoccoides, S. cereale, H. vulgare, and T. aestivum based on previously published transcriptomic data.
Triticum urartu (WheatOmics 1.0)
	TPM values
	TuWHY1-7A	TuWHY2-6A
TMU38_seedling_root	6.59538	74.4029
TMU38_endosperm_6dpa	21.9127	58.1799
TMU06_endosperm_6dpa	14.773	52.8877
Triticum dicoccoides (WheatOmics 1.0)
	TPM values
	TdWHY2-6B	TdWHY2-6A	TdWHY1-7A	TdWHY1-4A
Root 20days	27.3519	54.5534	3.21855	1.25914
Leaf 54days	4.10353	26.3383	42.9301	47.9092
Leaf 77days	4.29751	27.1065	73.8378	77.8455
Developing spike 1cm	69.4149	160.001	9.35057	9.30233
Developing spike 1.5cm	57.4761	122.384	10.2968	7.35501
Developing spike 2cm	57.0644	116.507	12.1712	10.5105
Developing spike 2.5cm	21.532	49.7436	2.54342	3.71472
Developing spike 3cm	36.9318	68.1248	5.81562	5.43966
Developing spike 3.5cm	43.6031	90.6373	9.4376	7.41845
Developing spike 4.5cm	36.732	82.7174	8.19969	11.4937
Developing spike 5cm	48.946	100.288	11.6123	10.6004
Developing spike 5.5cm	39.6006	82.46	11.7847	11.1905
Lemma 112days	6.84154	21.9548	12.6878	15.733
Glume 112days	8.48802	31.4216	16.4681	22.5506
Flower 105days	38.2049	83.784	6.31214	6.28515
Flower 110days	33.419	72.5162	7.298	6.09089
Flower 112days	31.2617	57.925	5.4226	5.08979
Grain 123days	23.6231	53.1401	13.2464	12.5516
Grain 134days	10.4133	19.1848	1.51945	1.25326
Flag leaf 134days	5.27422	22.1832	33.3609	33.8304
Secale cereale (WheatOmics 1.0)
	TPM values
	ScWHY1	ScWHY2
Root	6.72	23.7
Leaf	38.84	8.11
Stem	21.84	20.22
Spikelet	21.38	32.13
Flowering.5day	66.44	0.51
Flowering.10day	41.86	4.66
Flowering.15day	52.97	2
Seed.10DAF	28.41	27.24
Seed.20DAF	7.95	15.96
Seed.30DAF	3.52	8.08
Seed.40DAF	3.42	16.89
Hordeum vulgare (WheatOmics 1.0)
	TPM values
	HvWHY1-7H	HvWHY2-6H
4-day embryos dissected from germinating grains	3.64	9.99
Roots from the seedlings (10 cm shoot stage)	60.83	83.61
Shoots from the seedlings (10 cm shoot stage)	65.55	48.42
Etiolated (10 day old seedling)	84.83	12.51
Developing tillers at six leaf stage, 3rd internode	175.22	12.69
Root (4 weeks )	68.53	190.07
Epidermis (4 weeks )	43.36	178.05
Developing inflorescences (1-1.5 cm)	49.85	9.64
Young developing inflorescences (5mm)	109.97	23.73
Rachis (5 weeks PA)	36.88	51.45
Lemma (6 weeks PA)	52.33	22.27
Lodicule (6 weeks PA)	111.96	22.99
Palea (6 weeks PA)	70.68	40.42
Senescing leaf (2months)	6.73	13.38
Developing grain, bracts removed (5DPA)	21.8	86.83
Developing grain, bracts removed (15 DPA)	177.18	29.58
Triticum_aestivum (DRX002485, DRX002486, DRX002487, DRX002491, DRX002492 and DRX002493)
	FPKM values
	TaWHY1-4A	TaWHY2-6A	TaWHY2-6B	TaWHY2-6D	TaWHY1-7A	TaWHY1-7D
Root	1.43333	12.5	14.7	11.8667	0.5	1.43333
Shoot	18.6	6	5.03333	3.76667	16.3	26.2

## Sheet: Table S4
Table S4. Paralogous Whirly gene pairs among T. aestivum.
Gene name	Gene name	Ka	Ks	Ka/Ks	Duplication type	Types of selection
TaWHY1-4A	TaWHY1-7A	0.0151266	0.061573	0.245669	WGD or Segmental	purifying selection
TaWHY1-4A	TaWHY1-7D	0.0151012	0.0565336	0.267119	WGD or Segmental	purifying selection
TaWHY2-6A	TaWHY2-6B	0.0153262	0.176085	0.0870385	WGD or Segmental	purifying selection
TaWHY2-6A	TaWHY2-6D	0.00190054	0.0627325	0.0302959	WGD or Segmental	purifying selection
TaWHY2-6B	TaWHY2-6D	0.0182176	0.172865	0.105386	WGD or Segmental	purifying selection
TaWHY1-7A	TaWHY1-7D	0.00836829	0.0404479	0.206891	WGD or Segmental	purifying selection

## Sheet: Table S5
Table S5. The upstream transcription factors analysis of TaWHYs in wheat.
TF (IWGSCv2p1)	TF description	Target	Target description	Evidence	Score
TaWHY1-7A	single-stranded DNA-binding protein WHY1, chloroplastic-like [NR:XP_044426484.1]	TaWHY1-4A	single-stranded DNA-binding protein WHY1, chloroplastic-like [NR:XP_044366111.1]	PCC,GENIE3,openChromatin	2.22528
TraesCS6B03G0812600	ethylene-responsive transcription factor 5-like [NR:XP_037454446.1]	TaWHY1-4A	single-stranded DNA-binding protein WHY1, chloroplastic-like [NR:XP_044366111.1]	PCC,TFbinding,openChromatin	2.19711
TaWHY1-7D	single-stranded DNA-binding protein WHY1, chloroplastic [NR:XP_020186783.1]	TaWHY1-4A	single-stranded DNA-binding protein WHY1, chloroplastic-like [NR:XP_044366111.1]	PCC,GENIE3,openChromatin	2.17386
TraesCS6D03G0444200	ribonuclease J-like isoform X1 [NR:XP_044419681.1]	TaWHY1-4A	single-stranded DNA-binding protein WHY1, chloroplastic-like [NR:XP_044366111.1]	PCC,GENIE3,openChromatin	1.98738
TraesCS6B03G0658400	ribonuclease J-like isoform X1 [NR:XP_037450142.1]	TaWHY1-4A	single-stranded DNA-binding protein WHY1, chloroplastic-like [NR:XP_044366111.1]	PCC,GENIE3,openChromatin	1.9869
TraesCS1B03G0806900	protein LSD1 [NR:XP_020187808.1]	TaWHY1-4A	single-stranded DNA-binding protein WHY1, chloroplastic-like [NR:XP_044366111.1]	PCC,GENIE3,openChromatin	1.92212
TraesCS1D03G0670100	protein LSD1 [NR:XP_020187808.1]	TaWHY1-4A	single-stranded DNA-binding protein WHY1, chloroplastic-like [NR:XP_044366111.1]	PCC,GENIE3,openChromatin	1.91608
TraesCS1A03G0706000	protein LSD1 [NR:XP_020187808.1]	TaWHY1-4A	single-stranded DNA-binding protein WHY1, chloroplastic-like [NR:XP_044366111.1]	PCC,GENIE3,openChromatin	1.90951
TraesCS3D03G0684800	uncharacterized protein LOC109753738 [NR:XP_020168249.1]	TaWHY1-4A	single-stranded DNA-binding protein WHY1, chloroplastic-like [NR:XP_044366111.1]	PCC,PWM,openChromatin	1.90631
TraesCS3B03G0849100	transcription factor TCP13-like [NR:XP_044350180.1]	TaWHY1-4A	single-stranded DNA-binding protein WHY1, chloroplastic-like [NR:XP_044366111.1]	PCC,PWM,openChromatin	1.89185
TraesCS3D03G0362600	probable transcription factor GLK2 [NR:XP_020187877.1]	TaWHY1-4A	single-stranded DNA-binding protein WHY1, chloroplastic-like [NR:XP_044366111.1]	GENIE3,PWM,openChromatin	1.86813
TraesCS3B03G0462000	probable transcription factor GLK2 isoform X1 [NR:XP_044348222.1]	TaWHY1-4A	single-stranded DNA-binding protein WHY1, chloroplastic-like [NR:XP_044366111.1]	GENIE3,PWM,openChromatin	1.85417
TraesCS3A03G0376200	probable transcription factor GLK2 [NR:XP_037405072.1]	TaWHY1-4A	single-stranded DNA-binding protein WHY1, chloroplastic-like [NR:XP_044366111.1]	GENIE3,PWM,openChromatin	1.84917
TraesCS3A03G0743200	TCP family transcription factor TCP5 [NR:XP_044341437.1]	TaWHY1-4A	single-stranded DNA-binding protein WHY1, chloroplastic-like [NR:XP_044366111.1]	PCC,PWM,openChromatin	1.84663
TraesCSU03G0544800LC	unnamed protein product [NR:VAI57136.1]	TaWHY1-4A	single-stranded DNA-binding protein WHY1, chloroplastic-like [NR:XP_044366111.1]	PCC,GENIE3,openChromatin	1.8172
TraesCS6B03G0575900	protein CYTOKININ-RESPONSIVE GATA TRANSCRIPTION FACTOR 1-like [NR:XP_044412466.1]	TaWHY1-4A	single-stranded DNA-binding protein WHY1, chloroplastic-like [NR:XP_044366111.1]	PCC,GENIE3,openChromatin	1.70702
TraesCS7A03G0979200	zinc finger protein WIP2-like [NR:XP_037462992.1]	TaWHY1-4A	single-stranded DNA-binding protein WHY1, chloroplastic-like [NR:XP_044366111.1]	PCC,PWM,openChromatin	1.70473
TraesCS5A03G0396900	transcription factor MYB60-like [NR:XP_044380554.1]	TaWHY1-4A	single-stranded DNA-binding protein WHY1, chloroplastic-like [NR:XP_044366111.1]	PCC,cCOE,openChromatin	1.66417
TraesCS7A03G0628700	heat stress transcription factor B-2b-like [NR:XP_037461815.1]	TaWHY1-4A	single-stranded DNA-binding protein WHY1, chloroplastic-like [NR:XP_044366111.1]	PCC,PWM,openChromatin	1.66179
TraesCS1B03G0949700	hypothetical protein CFC21_008193 [NR:KAF6991075.1]	TaWHY1-4A	single-stranded DNA-binding protein WHY1, chloroplastic-like [NR:XP_044366111.1]	PCC,cCOE,openChromatin	1.60109
TraesCS1A03G0825100	hypothetical protein CFC21_003408 [NR:KAF6985567.1]	TaWHY1-4A	single-stranded DNA-binding protein WHY1, chloroplastic-like [NR:XP_044366111.1]	PCC,cCOE,openChromatin	1.52726
TraesCS1D03G0793800	hypothetical protein CFC21_013101 [NR:KAF6996803.1]	TaWHY1-4A	single-stranded DNA-binding protein WHY1, chloroplastic-like [NR:XP_044366111.1]	PCC,cCOE,openChromatin	1.47491
TraesCS5B03G0797300	homeobox-leucine zipper protein ROC6-like isoform X1 [NR:XP_044389799.1]	TaWHY1-7A	single-stranded DNA-binding protein WHY1, chloroplastic-like [NR:XP_044426484.1]	PCC,GENIE3,PWM,openChromatin	2.34538
TraesCS3D03G0783400	transcription factor MYB3R-2-like [NR:XP_044358444.1]	TaWHY1-7A	single-stranded DNA-binding protein WHY1, chloroplastic-like [NR:XP_044426484.1]	PWM,TFbinding,openChromatin	2.32163
TraesCS3B03G0978500	transcription factor MYB3R-2-like [NR:XP_037414739.1]	TaWHY1-7A	single-stranded DNA-binding protein WHY1, chloroplastic-like [NR:XP_044426484.1]	PWM,TFbinding,openChromatin	2.32163
TraesCS3A03G0854100	transcription factor MYB3R-2-like [NR:XP_044342036.1]	TaWHY1-7A	single-stranded DNA-binding protein WHY1, chloroplastic-like [NR:XP_044426484.1]	PWM,TFbinding,openChromatin	2.32163
TaWHY1-7D	single-stranded DNA-binding protein WHY1, chloroplastic [NR:XP_020186783.1]	TaWHY1-7A	single-stranded DNA-binding protein WHY1, chloroplastic-like [NR:XP_044426484.1]	PCC,GENIE3,openChromatin	2.22336
TaWHY1-4A	single-stranded DNA-binding protein WHY1, chloroplastic-like [NR:XP_044366111.1]	TaWHY1-7A	single-stranded DNA-binding protein WHY1, chloroplastic-like [NR:XP_044426484.1]	PCC,GENIE3,openChromatin	2.19254
TraesCS7D03G0286800	ethylene-responsive transcription factor RAP2-9-like [NR:XP_044443922.1]	TaWHY1-7A	single-stranded DNA-binding protein WHY1, chloroplastic-like [NR:XP_044426484.1]	PCC,TFbinding,openChromatin	2.16308
TraesCS1B03G0874000	transcription factor GAMYB-like isoform X1 [NR:XP_037472648.1]	TaWHY1-7A	single-stranded DNA-binding protein WHY1, chloroplastic-like [NR:XP_044426484.1]	PWM,TFbinding,openChromatin	2.07168
TraesCS1D03G0731600	transcription factor GAMYB isoform X1 [NR:XP_020181615.1]	TaWHY1-7A	single-stranded DNA-binding protein WHY1, chloroplastic-like [NR:XP_044426484.1]	PWM,TFbinding,openChromatin	2.07168
TraesCS7B03G0076700	ethylene-responsive transcription factor RAP2-9-like [NR:XP_037464376.1]	TaWHY1-7A	single-stranded DNA-binding protein WHY1, chloroplastic-like [NR:XP_044426484.1]	PCC,TFbinding,openChromatin	2.064
TraesCS6D03G0444200	ribonuclease J-like isoform X1 [NR:XP_044419681.1]	TaWHY1-7A	single-stranded DNA-binding protein WHY1, chloroplastic-like [NR:XP_044426484.1]	PCC,GENIE3,openChromatin	2.01824
TraesCS6B03G0658400	ribonuclease J-like isoform X1 [NR:XP_037450142.1]	TaWHY1-7A	single-stranded DNA-binding protein WHY1, chloroplastic-like [NR:XP_044426484.1]	PCC,GENIE3,openChromatin	1.97392
TraesCS1D03G0670100	protein LSD1 [NR:XP_020187808.1]	TaWHY1-7A	single-stranded DNA-binding protein WHY1, chloroplastic-like [NR:XP_044426484.1]	PCC,GENIE3,openChromatin	1.90097
TraesCS1A03G0706000	protein LSD1 [NR:XP_020187808.1]	TaWHY1-7A	single-stranded DNA-binding protein WHY1, chloroplastic-like [NR:XP_044426484.1]	PCC,GENIE3,openChromatin	1.89796
TraesCS1B03G0806900	protein LSD1 [NR:XP_020187808.1]	TaWHY1-7A	single-stranded DNA-binding protein WHY1, chloroplastic-like [NR:XP_044426484.1]	PCC,GENIE3,openChromatin	1.88404
TraesCS3A03G0743200	TCP family transcription factor TCP5 [NR:XP_044341437.1]	TaWHY1-7A	single-stranded DNA-binding protein WHY1, chloroplastic-like [NR:XP_044426484.1]	PCC,PWM,openChromatin	1.84029
TraesCS3D03G0362600	probable transcription factor GLK2 [NR:XP_020187877.1]	TaWHY1-7A	single-stranded DNA-binding protein WHY1, chloroplastic-like [NR:XP_044426484.1]	GENIE3,PWM,openChromatin	1.83766
TraesCS3A03G0376200	probable transcription factor GLK2 [NR:XP_037405072.1]	TaWHY1-7A	single-stranded DNA-binding protein WHY1, chloroplastic-like [NR:XP_044426484.1]	GENIE3,PWM,openChromatin	1.83765
TraesCS3D03G0684800	uncharacterized protein LOC109753738 [NR:XP_020168249.1]	TaWHY1-7A	single-stranded DNA-binding protein WHY1, chloroplastic-like [NR:XP_044426484.1]	PCC,PWM,openChromatin	1.83426
TraesCS1B03G0949700	hypothetical protein CFC21_008193 [NR:KAF6991075.1]	TaWHY1-7A	single-stranded DNA-binding protein WHY1, chloroplastic-like [NR:XP_044426484.1]	PCC,GENIE3,openChromatin	1.83007
TraesCS3B03G0849100	transcription factor TCP13-like [NR:XP_044350180.1]	TaWHY1-7A	single-stranded DNA-binding protein WHY1, chloroplastic-like [NR:XP_044426484.1]	PCC,PWM,openChromatin	1.82955
TraesCS3B03G0462000	probable transcription factor GLK2 isoform X1 [NR:XP_044348222.1]	TaWHY1-7A	single-stranded DNA-binding protein WHY1, chloroplastic-like [NR:XP_044426484.1]	GENIE3,PWM,openChromatin	1.82239
TraesCS5D03G0722700	homeobox-leucine zipper protein ROC6-like isoform X2 [NR:XP_044398342.1]	TaWHY1-7A	single-stranded DNA-binding protein WHY1, chloroplastic-like [NR:XP_044426484.1]	PCC,PWM,openChromatin	1.80849
TraesCS5A03G0764000	homeobox-leucine zipper protein ROC6-like isoform X2 [NR:XP_037435478.1]	TaWHY1-7A	single-stranded DNA-binding protein WHY1, chloroplastic-like [NR:XP_044426484.1]	PCC,PWM,openChromatin	1.80473
TraesCSU03G0544800LC	unnamed protein product [NR:VAI57136.1]	TaWHY1-7A	single-stranded DNA-binding protein WHY1, chloroplastic-like [NR:XP_044426484.1]	PCC,GENIE3,openChromatin	1.79327
TraesCS7A03G0979200	zinc finger protein WIP2-like [NR:XP_037462992.1]	TaWHY1-7A	single-stranded DNA-binding protein WHY1, chloroplastic-like [NR:XP_044426484.1]	PCC,PWM,openChromatin	1.72316
TraesCS5B03G1006700	probable transcription factor RL9 [NR:XP_044390597.1]	TaWHY1-7A	single-stranded DNA-binding protein WHY1, chloroplastic-like [NR:XP_044426484.1]	PCC,PWM,openChromatin	1.71846
TaWGRN4D01G460700	heat stress transcription factor C-2a-like [NR:XP_044378566.1]	TaWHY1-7A	single-stranded DNA-binding protein WHY1, chloroplastic-like [NR:XP_044426484.1]	PCC,PWM,openChromatin	1.69783
TraesCS5B03G0797300	homeobox-leucine zipper protein ROC6-like isoform X1 [NR:XP_044389799.1]	TaWHY1-7D	single-stranded DNA-binding protein WHY1, chloroplastic [NR:XP_020186783.1]	PCC,GENIE3,PWM,openChromatin	2.39939
TraesCS3D03G0783400	transcription factor MYB3R-2-like [NR:XP_044358444.1]	TaWHY1-7D	single-stranded DNA-binding protein WHY1, chloroplastic [NR:XP_020186783.1]	PWM,TFbinding,openChromatin	2.35295
TraesCS3B03G0978500	transcription factor MYB3R-2-like [NR:XP_037414739.1]	TaWHY1-7D	single-stranded DNA-binding protein WHY1, chloroplastic [NR:XP_020186783.1]	PWM,TFbinding,openChromatin	2.35295
TraesCS3A03G0854100	transcription factor MYB3R-2-like [NR:XP_044342036.1]	TaWHY1-7D	single-stranded DNA-binding protein WHY1, chloroplastic [NR:XP_020186783.1]	PWM,TFbinding,openChromatin	2.35295
TaWHY1-7A	single-stranded DNA-binding protein WHY1, chloroplastic-like [NR:XP_044426484.1]	TaWHY1-7D	single-stranded DNA-binding protein WHY1, chloroplastic [NR:XP_020186783.1]	PCC,GENIE3,openChromatin	2.24798
TaWHY1-4A	single-stranded DNA-binding protein WHY1, chloroplastic-like [NR:XP_044366111.1]	TaWHY1-7D	single-stranded DNA-binding protein WHY1, chloroplastic [NR:XP_020186783.1]	PCC,GENIE3,openChromatin	2.20096
TraesCS3A03G0591600	zinc-finger homeodomain protein 5-like [NR:XP_037406007.1]	TaWHY1-7D	single-stranded DNA-binding protein WHY1, chloroplastic [NR:XP_020186783.1]	PWM,TFbinding,openChromatin	2.10982
TraesCS3D03G0545500	zinc-finger homeodomain protein 5 [NR:XP_020172063.1]	TaWHY1-7D	single-stranded DNA-binding protein WHY1, chloroplastic [NR:XP_020186783.1]	PWM,TFbinding,openChromatin	2.10982
TraesCS1D03G0731600	transcription factor GAMYB isoform X1 [NR:XP_020181615.1]	TaWHY1-7D	single-stranded DNA-binding protein WHY1, chloroplastic [NR:XP_020186783.1]	PWM,TFbinding,openChromatin	2.05641
TraesCS1B03G0874000	transcription factor GAMYB-like isoform X1 [NR:XP_037472648.1]	TaWHY1-7D	single-stranded DNA-binding protein WHY1, chloroplastic [NR:XP_020186783.1]	PWM,TFbinding,openChromatin	2.05641
TraesCS6D03G0444200	ribonuclease J-like isoform X1 [NR:XP_044419681.1]	TaWHY1-7D	single-stranded DNA-binding protein WHY1, chloroplastic [NR:XP_020186783.1]	PCC,GENIE3,openChromatin	2.0431
TraesCS6B03G0658400	ribonuclease J-like isoform X1 [NR:XP_037450142.1]	TaWHY1-7D	single-stranded DNA-binding protein WHY1, chloroplastic [NR:XP_020186783.1]	PCC,GENIE3,openChromatin	2.00098
TraesCS6B03G0466300	MYB transcription factor [NR:KAF7084013.1]	TaWHY1-7D	single-stranded DNA-binding protein WHY1, chloroplastic [NR:XP_020186783.1]	PWM,TFbinding,openChromatin	1.99693
TraesCS6A03G0376700	hypothetical protein CFC21_082953 [NR:KAF7078534.1]	TaWHY1-7D	single-stranded DNA-binding protein WHY1, chloroplastic [NR:XP_020186783.1]	PWM,TFbinding,openChromatin	1.99693
TraesCS7B03G0698500	hypothetical protein CFC21_103656 [NR:KAF7102539.1]	TaWHY1-7D	single-stranded DNA-binding protein WHY1, chloroplastic [NR:XP_020186783.1]	PCC,GENIE3,openChromatin	1.97687
TraesCS1D03G0670100	protein LSD1 [NR:XP_020187808.1]	TaWHY1-7D	single-stranded DNA-binding protein WHY1, chloroplastic [NR:XP_020186783.1]	PCC,GENIE3,openChromatin	1.95056
TraesCS1A03G0706000	protein LSD1 [NR:XP_020187808.1]	TaWHY1-7D	single-stranded DNA-binding protein WHY1, chloroplastic [NR:XP_020186783.1]	PCC,GENIE3,openChromatin	1.91848
TraesCS7D03G0849000	protein CYTOKININ-RESPONSIVE GATA TRANSCRIPTION FACTOR 1-like [NR:XP_044442590.1]	TaWHY1-7D	single-stranded DNA-binding protein WHY1, chloroplastic [NR:XP_020186783.1]	PCC,GENIE3,openChromatin	1.9058
TraesCS1B03G0806900	protein LSD1 [NR:XP_020187808.1]	TaWHY1-7D	single-stranded DNA-binding protein WHY1, chloroplastic [NR:XP_020186783.1]	PCC,GENIE3,openChromatin	1.90221
TraesCS5D03G0722700	homeobox-leucine zipper protein ROC6-like isoform X2 [NR:XP_044398342.1]	TaWHY1-7D	single-stranded DNA-binding protein WHY1, chloroplastic [NR:XP_020186783.1]	PCC,PWM,openChromatin	1.89393
TraesCS7D03G0398300	MADS-box transcription factor 55 [NR:XP_044439053.1]	TaWHY1-7D	single-stranded DNA-binding protein WHY1, chloroplastic [NR:XP_020186783.1]	PCC,PWM,openChromatin	1.84474
TraesCS5A03G0764000	homeobox-leucine zipper protein ROC6-like isoform X2 [NR:XP_037435478.1]	TaWHY1-7D	single-stranded DNA-binding protein WHY1, chloroplastic [NR:XP_020186783.1]	PCC,PWM,openChromatin	1.83205
TraesCS3D03G0684800	uncharacterized protein LOC109753738 [NR:XP_020168249.1]	TaWHY1-7D	single-stranded DNA-binding protein WHY1, chloroplastic [NR:XP_020186783.1]	PCC,GENIE3,openChromatin	1.81945
TraesCS3A03G0376200	probable transcription factor GLK2 [NR:XP_037405072.1]	TaWHY1-7D	single-stranded DNA-binding protein WHY1, chloroplastic [NR:XP_020186783.1]	GENIE3,PWM,openChromatin	1.81723
TraesCSU03G0544800LC	unnamed protein product [NR:VAI57136.1]	TaWHY1-7D	single-stranded DNA-binding protein WHY1, chloroplastic [NR:XP_020186783.1]	PCC,GENIE3,openChromatin	1.80273
TraesCS2D03G0786100	trihelix transcription factor GT-1 [NR:XP_020195254.2]	TaWHY1-7D	single-stranded DNA-binding protein WHY1, chloroplastic [NR:XP_020186783.1]	PCC,PWM,openChromatin	1.78779
TraesCS7A03G0411400	hypothetical protein CFC21_096753 [NR:KAF7094444.1]	TaWHY1-7D	single-stranded DNA-binding protein WHY1, chloroplastic [NR:XP_020186783.1]	PCC,PWM,openChromatin	1.77849
TraesCS6B03G0575900	protein CYTOKININ-RESPONSIVE GATA TRANSCRIPTION FACTOR 1-like [NR:XP_044412466.1]	TaWHY1-7D	single-stranded DNA-binding protein WHY1, chloroplastic [NR:XP_020186783.1]	PCC,GENIE3,openChromatin	1.70492
TraesCS5A03G0396900	transcription factor MYB60-like [NR:XP_044380554.1]	TaWHY1-7D	single-stranded DNA-binding protein WHY1, chloroplastic [NR:XP_020186783.1]	PCC,cCOE,openChromatin	1.67718
TraesCS7D03G1114200	myb family transcription factor IPN2 [NR:XP_020179587.1]	TaWHY1-7D	single-stranded DNA-binding protein WHY1, chloroplastic [NR:XP_020186783.1]	PCC,PWM,openChromatin	1.65525
TraesCS1B03G0949700	hypothetical protein CFC21_008193 [NR:KAF6991075.1]	TaWHY1-7D	single-stranded DNA-binding protein WHY1, chloroplastic [NR:XP_020186783.1]	PCC,cCOE,openChromatin	1.60547
TraesCS1A03G0825100	hypothetical protein CFC21_003408 [NR:KAF6985567.1]	TaWHY1-7D	single-stranded DNA-binding protein WHY1, chloroplastic [NR:XP_020186783.1]	PCC,cCOE,openChromatin	1.54927
TraesCS1D03G0793800	hypothetical protein CFC21_013101 [NR:KAF6996803.1]	TaWHY1-7D	single-stranded DNA-binding protein WHY1, chloroplastic [NR:XP_020186783.1]	PCC,cCOE,openChromatin	1.51102
TraesCS6A03G0409700	zinc finger CCCH domain-containing protein 14-like [NR:XP_044408447.1]	TaWHY2-6A	single-stranded DNA-binding protein WHY2, mitochondrial-like [NR:XP_037445891.1]	PCC,GENIE3,cCOE,PWM,openChromatin	2.87992
TraesCS6A03G0505500	transcription factor E2FA-like isoform X1 [NR:XP_037447071.1]	TaWHY2-6A	single-stranded DNA-binding protein WHY2, mitochondrial-like [NR:XP_037445891.1]	PCC,GENIE3,PWM,openChromatin	2.70297
TraesCS6A03G0200000	hypothetical protein CFC21_082268 [NR:KAF7077749.1]	TaWHY2-6A	single-stranded DNA-binding protein WHY2, mitochondrial-like [NR:XP_037445891.1]	PCC,GENIE3,PWM,openChromatin	2.47984
TraesCS5D03G0523200	ethylene-responsive transcription factor 1 [NR:XP_020194933.1]	TaWHY2-6A	single-stranded DNA-binding protein WHY2, mitochondrial-like [NR:XP_037445891.1]	PWM,TFbinding,openChromatin	2.38148
TraesCS6A03G0664400	ethylene-responsive transcription factor 5-like [NR:XP_044406490.1]	TaWHY2-6A	single-stranded DNA-binding protein WHY2, mitochondrial-like [NR:XP_037445891.1]	PWM,TFbinding,openChromatin	2.37857
TraesCS6B03G0812600	ethylene-responsive transcription factor 5-like [NR:XP_037454446.1]	TaWHY2-6A	single-stranded DNA-binding protein WHY2, mitochondrial-like [NR:XP_037445891.1]	PWM,TFbinding,openChromatin	2.37857
TraesCS1B03G0669200	ethylene-responsive transcription factor ERF039-like [NR:XP_037467622.1]	TaWHY2-6A	single-stranded DNA-binding protein WHY2, mitochondrial-like [NR:XP_037445891.1]	PWM,TFbinding,openChromatin	2.2954
TraesCS1D03G0550100	ethylene-responsive transcription factor ERF039 [NR:XP_020150034.1]	TaWHY2-6A	single-stranded DNA-binding protein WHY2, mitochondrial-like [NR:XP_037445891.1]	PWM,TFbinding,openChromatin	2.2954
TraesCS1A03G0577000	unnamed protein product [NR:VAH06368.1]	TaWHY2-6A	single-stranded DNA-binding protein WHY2, mitochondrial-like [NR:XP_037445891.1]	PWM,TFbinding,openChromatin	2.2954
TraesCS6D03G0702200	hypothetical protein CFC21_093811 [NR:KAF7091172.1]	TaWHY2-6A	single-stranded DNA-binding protein WHY2, mitochondrial-like [NR:XP_037445891.1]	PWM,TFbinding,openChromatin	2.25957
TraesCS6A03G0828200	hypothetical protein CFC21_084594 [NR:KAF7080528.1]	TaWHY2-6A	single-stranded DNA-binding protein WHY2, mitochondrial-like [NR:XP_037445891.1]	PWM,TFbinding,openChromatin	2.25957
TraesCS6B03G0988000	unnamed protein product [NR:VAI61171.1]	TaWHY2-6A	single-stranded DNA-binding protein WHY2, mitochondrial-like [NR:XP_037445891.1]	PWM,TFbinding,openChromatin	2.25957
TraesCS5A03G1166200LC	putative AP2/ERF and B3 domain-containing protein Os01g0140700 [NR:XP_048527132.1]	TaWHY2-6A	single-stranded DNA-binding protein WHY2, mitochondrial-like [NR:XP_037445891.1]	PWM,TFbinding,openChromatin	2.05413
TraesCS4B03G0844200	AP2/ERF and B3 domain-containing protein Os01g0141000-like [NR:XP_037428237.1]	TaWHY2-6A	single-stranded DNA-binding protein WHY2, mitochondrial-like [NR:XP_037445891.1]	PWM,TFbinding,openChromatin	2.05413
TraesCS1B03G0235500	probable WRKY transcription factor 26 [NR:XP_044386342.1]	TaWHY2-6A	single-stranded DNA-binding protein WHY2, mitochondrial-like [NR:XP_037445891.1]	PWM,TFbinding,openChromatin	2.04819
TraesCS1A03G0172500	probable WRKY transcription factor 26 isoform X1 [NR:XP_044457908.1]	TaWHY2-6A	single-stranded DNA-binding protein WHY2, mitochondrial-like [NR:XP_037445891.1]	PWM,TFbinding,openChromatin	2.03185
TraesCS1D03G0166900	probable WRKY transcription factor 26 isoform X1 [NR:XP_020151406.1]	TaWHY2-6A	single-stranded DNA-binding protein WHY2, mitochondrial-like [NR:XP_037445891.1]	PWM,TFbinding,openChromatin	2.03185
TraesCS6A03G0279700	GATA transcription factor 17-like isoform X1 [NR:XP_037445823.1]	TaWHY2-6A	single-stranded DNA-binding protein WHY2, mitochondrial-like [NR:XP_037445891.1]	PCC,GENIE3,openChromatin	2.01985
TraesCS6A03G0382200	nuclear transcription factor Y subunit C-4-like [NR:XP_037446585.1]	TaWHY2-6A	single-stranded DNA-binding protein WHY2, mitochondrial-like [NR:XP_037445891.1]	PCC,GENIE3,openChromatin	2.01465
TraesCS5B03G0589800	WRKY transcription factor WRKY76-like [NR:XP_044393151.1]	TaWHY2-6A	single-stranded DNA-binding protein WHY2, mitochondrial-like [NR:XP_037445891.1]	PWM,TFbinding,openChromatin	1.98739
TaWGRN5A01G284400	WRKY transcription factor WRKY76-like [NR:XP_044385035.1]	TaWHY2-6A	single-stranded DNA-binding protein WHY2, mitochondrial-like [NR:XP_037445891.1]	PWM,TFbinding,openChromatin	1.98739
TraesCS5D03G0541500	WRKY transcription factor WRKY76-like [NR:XP_044397580.1]	TaWHY2-6A	single-stranded DNA-binding protein WHY2, mitochondrial-like [NR:XP_037445891.1]	PWM,TFbinding,openChromatin	1.98739
TraesCS6D03G0304200	WRKY transcription factor WRKY71 [NR:XP_020192814.1]	TaWHY2-6A	single-stranded DNA-binding protein WHY2, mitochondrial-like [NR:XP_037445891.1]	PWM,TFbinding,openChromatin	1.98571
TraesCS5A03G0577000	WRKY transcription factor WRKY76-like [NR:XP_037434593.1]	TaWHY2-6A	single-stranded DNA-binding protein WHY2, mitochondrial-like [NR:XP_037445891.1]	PWM,TFbinding,openChromatin	1.98194
TraesCS5D03G0541600	hypothetical protein CFC21_077796 [NR:KAF7072699.1]	TaWHY2-6A	single-stranded DNA-binding protein WHY2, mitochondrial-like [NR:XP_037445891.1]	PWM,TFbinding,openChromatin	1.98194
TraesCS5B03G0589900	WRKY transcription factor WRKY76-like [NR:XP_044393152.1]	TaWHY2-6A	single-stranded DNA-binding protein WHY2, mitochondrial-like [NR:XP_037445891.1]	PWM,TFbinding,openChromatin	1.98194
TraesCS5A03G0643400	probable WRKY transcription factor 2 [NR:XP_044381807.1]	TaWHY2-6A	single-stranded DNA-binding protein WHY2, mitochondrial-like [NR:XP_037445891.1]	PWM,TFbinding,openChromatin	1.9717
TraesCS5D03G0610500	probable WRKY transcription factor 2 [NR:XP_020200291.1]	TaWHY2-6A	single-stranded DNA-binding protein WHY2, mitochondrial-like [NR:XP_037445891.1]	PWM,TFbinding,openChromatin	1.96829
TraesCS5B03G0668000	probable WRKY transcription factor 2 [NR:XP_044389237.1]	TaWHY2-6A	single-stranded DNA-binding protein WHY2, mitochondrial-like [NR:XP_037445891.1]	PWM,TFbinding,openChromatin	1.96829
TraesCS7B03G1129900	WRKY transcription factor WRKY28-like [NR:XP_044433342.1]	TaWHY2-6A	single-stranded DNA-binding protein WHY2, mitochondrial-like [NR:XP_037445891.1]	PWM,TFbinding,openChromatin	1.96675
TraesCS7D03G1176000	WRKY transcription factor WRKY28-like [NR:XP_044441486.1]	TaWHY2-6A	single-stranded DNA-binding protein WHY2, mitochondrial-like [NR:XP_037445891.1]	PWM,TFbinding,openChromatin	1.96675
TraesCS6A03G0350400	WRKY transcription factor WRKY71-like [NR:XP_037446459.1]	TaWHY2-6A	single-stranded DNA-binding protein WHY2, mitochondrial-like [NR:XP_037445891.1]	PWM,TFbinding,openChromatin	1.94015
TraesCS6B03G0446800	unnamed protein product [NR:VAI56034.1]	TaWHY2-6A	single-stranded DNA-binding protein WHY2, mitochondrial-like [NR:XP_037445891.1]	PWM,TFbinding,openChromatin	1.94015
TraesCS7A03G1235800	WRKY transcription factor WRKY28-like [NR:XP_044429510.1]	TaWHY2-6A	single-stranded DNA-binding protein WHY2, mitochondrial-like [NR:XP_037445891.1]	PWM,TFbinding,openChromatin	1.92376
TraesCS6A03G0210300	GRB10-interacting GYF protein 2-like [NR:XP_044407714.1]	TaWHY2-6A	single-stranded DNA-binding protein WHY2, mitochondrial-like [NR:XP_037445891.1]	PCC,GENIE3,openChromatin	1.89234
TraesCS6A03G0693500	zinc finger CCCH domain-containing protein 17-like [NR:XP_037447773.1]	TaWHY2-6A	single-stranded DNA-binding protein WHY2, mitochondrial-like [NR:XP_037445891.1]	PCC,GENIE3,openChromatin	1.87844
TraesCS6A03G0376500	squamosa promoter-binding-like protein 4 [NR:XP_037446555.1]	TaWHY2-6A	single-stranded DNA-binding protein WHY2, mitochondrial-like [NR:XP_037445891.1]	PCC,GENIE3,openChromatin	1.8652
TraesCS6A03G0258300	squamosa promoter-binding-like protein 3 [NR:XP_044407886.1]	TaWHY2-6A	single-stranded DNA-binding protein WHY2, mitochondrial-like [NR:XP_037445891.1]	PCC,GENIE3,openChromatin	1.82571
TraesCS6A03G0277800	pathogenesis-related homeodomain protein-like isoform X2 [NR:XP_044407958.1]	TaWHY2-6A	single-stranded DNA-binding protein WHY2, mitochondrial-like [NR:XP_037445891.1]	PCC,GENIE3,openChromatin	1.82466
TraesCS6A03G0521700	R2R3-MYB protein [NR:AEV91145.1]	TaWHY2-6A	single-stranded DNA-binding protein WHY2, mitochondrial-like [NR:XP_037445891.1]	PCC,GENIE3,openChromatin	1.79577
TraesCS6A03G0196400	beta-amylase 8-like [NR:XP_037445450.1]	TaWHY2-6A	single-stranded DNA-binding protein WHY2, mitochondrial-like [NR:XP_037445891.1]	PCC,GENIE3,openChromatin	1.77905
TraesCS6A03G0226100	heat stress transcription factor A-5-like [NR:XP_037445593.1]	TaWHY2-6A	single-stranded DNA-binding protein WHY2, mitochondrial-like [NR:XP_037445891.1]	PCC,GENIE3,openChromatin	1.67888
TraesCS6A03G0007600	NAC domain-containing protein 82-like [NR:XP_044407145.1]	TaWHY2-6A	single-stranded DNA-binding protein WHY2, mitochondrial-like [NR:XP_037445891.1]	PCC,GENIE3,openChromatin	1.61847
TraesCS7B03G0773800	myb family transcription factor PHL7-like [NR:XP_037466003.1]	TaWHY2-6A	single-stranded DNA-binding protein WHY2, mitochondrial-like [NR:XP_037445891.1]	GENIE3,cCOE,openChromatin	1.51761
TraesCS5B03G1127800	cell division cycle 5-like protein [NR:XP_044391047.1]	TaWHY2-6B	single-stranded DNA-binding protein WHY2, mitochondrial-like [NR:XP_037452455.1]	PCC,GENIE3,cCOE,PWM,openChromatin	3.3495
TraesCS1B03G1282000LC	histone deacetylase HDT2 [NR:XP_044425964.1]	TaWHY2-6B	single-stranded DNA-binding protein WHY2, mitochondrial-like [NR:XP_037452455.1]	PCC,GENIE3,cCOE,openChromatin	2.86451
TraesCS7A03G0494000	transcription factor bHLH49-like [NR:XP_037458378.1]	TaWHY2-6B	single-stranded DNA-binding protein WHY2, mitochondrial-like [NR:XP_037452455.1]	PCC,GENIE3,cCOE,openChromatin	2.78647
TraesCS7B03G0307500	transcription factor bHLH49-like [NR:XP_044436445.1]	TaWHY2-6B	single-stranded DNA-binding protein WHY2, mitochondrial-like [NR:XP_037452455.1]	PCC,GENIE3,cCOE,openChromatin	2.78221
TraesCS7D03G0476000	transcription factor bHLH49 [NR:XP_020151883.1]	TaWHY2-6B	single-stranded DNA-binding protein WHY2, mitochondrial-like [NR:XP_037452455.1]	PCC,GENIE3,cCOE,openChromatin	2.75574
TraesCS4B03G0127800	hypothetical protein CFC21_056545 [NR:KAF7047649.1]	TaWHY2-6B	single-stranded DNA-binding protein WHY2, mitochondrial-like [NR:XP_037452455.1]	PCC,GENIE3,cCOE,openChromatin	2.70746
TraesCS1A03G0753200	B3 domain-containing protein Os05g0481400-like [NR:XP_044338750.1]	TaWHY2-6B	single-stranded DNA-binding protein WHY2, mitochondrial-like [NR:XP_037452455.1]	PCC,GENIE3,cCOE,openChromatin	2.69751
TraesCS4D03G0108100	transcription factor bHLH49-like [NR:XP_044373494.1]	TaWHY2-6B	single-stranded DNA-binding protein WHY2, mitochondrial-like [NR:XP_037452455.1]	PCC,GENIE3,cCOE,openChromatin	2.68549
TraesCS6D03G0437300	transcription factor E2FA isoform X1 [NR:XP_020183251.1]	TaWHY2-6B	single-stranded DNA-binding protein WHY2, mitochondrial-like [NR:XP_037452455.1]	PCC,GENIE3,PWM,openChromatin	2.64957
TraesCS5D03G1021000	cell division cycle 5-like protein [NR:XP_044399709.1]	TaWHY2-6B	single-stranded DNA-binding protein WHY2, mitochondrial-like [NR:XP_037452455.1]	GENIE3,cCOE,PWM,openChromatin	2.50461
TraesCS3D03G0420500	cyclic dof factor 3 [NR:XP_020191388.1]	TaWHY2-6B	single-stranded DNA-binding protein WHY2, mitochondrial-like [NR:XP_037452455.1]	PCC,cCOE,PWM,openChromatin	2.41524
TraesCS3A03G0454200	cyclic dof factor 3-like [NR:XP_044339971.1]	TaWHY2-6B	single-stranded DNA-binding protein WHY2, mitochondrial-like [NR:XP_037452455.1]	PCC,cCOE,PWM,openChromatin	2.40258
TraesCS5D03G0523200	ethylene-responsive transcription factor 1 [NR:XP_020194933.1]	TaWHY2-6B	single-stranded DNA-binding protein WHY2, mitochondrial-like [NR:XP_037452455.1]	PWM,TFbinding,openChromatin	2.38982
TraesCS6B03G0812600	ethylene-responsive transcription factor 5-like [NR:XP_037454446.1]	TaWHY2-6B	single-stranded DNA-binding protein WHY2, mitochondrial-like [NR:XP_037452455.1]	PWM,TFbinding,openChromatin	2.38697
TraesCS6A03G0664400	ethylene-responsive transcription factor 5-like [NR:XP_044406490.1]	TaWHY2-6B	single-stranded DNA-binding protein WHY2, mitochondrial-like [NR:XP_037452455.1]	PWM,TFbinding,openChromatin	2.38697
TraesCS3A03G0799100	transcription factor HBP-1b(c1)-like [NR:XP_037407026.1]	TaWHY2-6B	single-stranded DNA-binding protein WHY2, mitochondrial-like [NR:XP_037452455.1]	PCC,cCOE,PWM,openChromatin	2.32031
TraesCS7A03G0464200	E2F transcription factor-like E2FE isoform X1 [NR:XP_037461003.1]	TaWHY2-6B	single-stranded DNA-binding protein WHY2, mitochondrial-like [NR:XP_037452455.1]	PCC,GENIE3,cCOE,openChromatin	2.31619
TraesCS1B03G0669200	ethylene-responsive transcription factor ERF039-like [NR:XP_037467622.1]	TaWHY2-6B	single-stranded DNA-binding protein WHY2, mitochondrial-like [NR:XP_037452455.1]	PWM,TFbinding,openChromatin	2.30571
TraesCS1A03G0577000	unnamed protein product [NR:VAH06368.1]	TaWHY2-6B	single-stranded DNA-binding protein WHY2, mitochondrial-like [NR:XP_037452455.1]	PWM,TFbinding,openChromatin	2.30571
TraesCS1D03G0550100	ethylene-responsive transcription factor ERF039 [NR:XP_020150034.1]	TaWHY2-6B	single-stranded DNA-binding protein WHY2, mitochondrial-like [NR:XP_037452455.1]	PWM,TFbinding,openChromatin	2.30571
TraesCS3B03G0923000	transcription factor HBP-1b(c1) [NR:XP_044350555.1]	TaWHY2-6B	single-stranded DNA-binding protein WHY2, mitochondrial-like [NR:XP_037452455.1]	PCC,cCOE,PWM,openChromatin	2.30352
TraesCS7B03G0270800	E2F transcription factor-like E2FE isoform X1 [NR:XP_044429936.1]	TaWHY2-6B	single-stranded DNA-binding protein WHY2, mitochondrial-like [NR:XP_037452455.1]	PCC,GENIE3,cCOE,openChromatin	2.29768
TraesCS3B03G0707000	auxin response factor 2-like isoform X1 [NR:XP_044349395.1]	TaWHY2-6B	single-stranded DNA-binding protein WHY2, mitochondrial-like [NR:XP_037452455.1]	PCC,cCOE,PWM,openChromatin	2.29735
TraesCS5A03G0135400	protein tesmin/TSO1-like CXC 2 [NR:XP_037432383.1]	TaWHY2-6B	single-stranded DNA-binding protein WHY2, mitochondrial-like [NR:XP_037452455.1]	PCC,GENIE3,cCOE,openChromatin	2.28556
TraesCS3D03G0496500	protein indeterminate-domain 7 [NR:XP_020184321.1]	TaWHY2-6B	single-stranded DNA-binding protein WHY2, mitochondrial-like [NR:XP_037452455.1]	PWM,TFbinding,openChromatin	2.28439
TraesCS3A03G0533500	protein indeterminate-domain 7-like [NR:XP_044340319.1]	TaWHY2-6B	single-stranded DNA-binding protein WHY2, mitochondrial-like [NR:XP_037452455.1]	PWM,TFbinding,openChromatin	2.28439
TraesCS3D03G0738000	transcription factor HBP-1b(c1) [NR:XP_020180345.1]	TaWHY2-6B	single-stranded DNA-binding protein WHY2, mitochondrial-like [NR:XP_037452455.1]	PCC,cCOE,PWM,openChromatin	2.24646
TraesCS7D03G0286800	ethylene-responsive transcription factor RAP2-9-like [NR:XP_044443922.1]	TaWHY2-6B	single-stranded DNA-binding protein WHY2, mitochondrial-like [NR:XP_037452455.1]	PWM,TFbinding,openChromatin	2.20801
TraesCS7B03G0076700	ethylene-responsive transcription factor RAP2-9-like [NR:XP_037464376.1]	TaWHY2-6B	single-stranded DNA-binding protein WHY2, mitochondrial-like [NR:XP_037452455.1]	PWM,TFbinding,openChromatin	2.20801
TraesCS1B03G0859600	B3 domain-containing protein Os05g0481400-like [NR:XP_037472580.1]	TaWHY2-6B	single-stranded DNA-binding protein WHY2, mitochondrial-like [NR:XP_037452455.1]	PCC,cCOE,openChromatin	2.15986
TraesCS3D03G0067600	nucleolar protein dao-5 [NR:XP_020193496.1]	TaWHY2-6B	single-stranded DNA-binding protein WHY2, mitochondrial-like [NR:XP_037452455.1]	PCC,cCOE,openChromatin	2.1473
TraesCS2A03G0074300	hypothetical protein CFC21_014716 [NR:KAF6998609.1]	TaWHY2-6B	single-stranded DNA-binding protein WHY2, mitochondrial-like [NR:XP_037452455.1]	PCC,cCOE,openChromatin	2.14447
TraesCS1D03G0721500	B3 domain-containing protein Os05g0481400-like [NR:XP_044450860.1]	TaWHY2-6B	single-stranded DNA-binding protein WHY2, mitochondrial-like [NR:XP_037452455.1]	PCC,cCOE,openChromatin	2.14292
TaWHY2-6D	single-stranded DNA-binding protein WHY2, mitochondrial [NR:XP_020180430.1]	TaWHY2-6B	single-stranded DNA-binding protein WHY2, mitochondrial-like [NR:XP_037452455.1]	PCC,GENIE3,openChromatin	2.13442
TraesCS3B03G0092300	uncharacterized protein DDB_G0286299-like [NR:XP_044346863.1]	TaWHY2-6B	single-stranded DNA-binding protein WHY2, mitochondrial-like [NR:XP_037452455.1]	PCC,cCOE,openChromatin	2.12972
TraesCS3A03G0681500	transcription factor-like protein DPB isoform X1 [NR:XP_044341102.1]	TaWHY2-6B	single-stranded DNA-binding protein WHY2, mitochondrial-like [NR:XP_037452455.1]	PCC,cCOE,openChromatin	2.1175
TraesCS3B03G0780000	transcription factor-like protein DPB isoform X1 [NR:XP_037417869.1]	TaWHY2-6B	single-stranded DNA-binding protein WHY2, mitochondrial-like [NR:XP_037452455.1]	PCC,cCOE,openChromatin	2.10928
TraesCS1A03G1085300	hypothetical protein CFC21_004600 [NR:KAF6986904.1]	TaWHY2-6B	single-stranded DNA-binding protein WHY2, mitochondrial-like [NR:XP_037452455.1]	PCC,cCOE,openChromatin	2.10503
TraesCS2B03G0968100	NAC domain-containing protein 73-like isoform X2 [NR:XP_044325140.1]	TaWHY2-6B	single-stranded DNA-binding protein WHY2, mitochondrial-like [NR:XP_037452455.1]	PCC,PWM,openChromatin	2.0962
TraesCS3A03G0356000	transcription factor MYB3R-1-like [NR:XP_044339558.1]	TaWHY2-6B	single-stranded DNA-binding protein WHY2, mitochondrial-like [NR:XP_037452455.1]	PCC,PWM,openChromatin	2.09517
TraesCS4A03G0669500	hypothetical protein CFC21_053328 [NR:KAF7044050.1]	TaWHY2-6B	single-stranded DNA-binding protein WHY2, mitochondrial-like [NR:XP_037452455.1]	PCC,cCOE,openChromatin	2.0931
TraesCS5B03G0342600	transcription factor E2FA-like isoform X1 [NR:XP_037440231.1]	TaWHY2-6B	single-stranded DNA-binding protein WHY2, mitochondrial-like [NR:XP_037452455.1]	PCC,PWM,openChromatin	2.09271
TraesCS3B03G1112500	histone deacetylase HDT2-like [NR:XP_044351390.1]	TaWHY2-6B	single-stranded DNA-binding protein WHY2, mitochondrial-like [NR:XP_037452455.1]	PCC,GENIE3,openChromatin	2.05684
TraesCS1B03G0235500	probable WRKY transcription factor 26 [NR:XP_044386342.1]	TaWHY2-6B	single-stranded DNA-binding protein WHY2, mitochondrial-like [NR:XP_037452455.1]	PWM,TFbinding,openChromatin	2.05557
TraesCS7B03G0942100	zinc finger CCCH domain-containing protein 13-like isoform X1 [NR:XP_037465176.1]	TaWHY2-6B	single-stranded DNA-binding protein WHY2, mitochondrial-like [NR:XP_037452455.1]	PCC,GENIE3,openChromatin	2.05291
TraesCS6D03G0478300	hypothetical protein CFC21_092688 [NR:KAF7089813.1]	TaWHY2-6B	single-stranded DNA-binding protein WHY2, mitochondrial-like [NR:XP_037452455.1]	PCC,GENIE3,openChromatin	2.04921
TraesCS1A03G0324400	myb-related protein B [NR:XP_044320651.1]	TaWHY2-6B	single-stranded DNA-binding protein WHY2, mitochondrial-like [NR:XP_037452455.1]	PCC,GENIE3,openChromatin	2.04834
TraesCS7A03G1011100	putative B3 domain-containing protein Os03g0621600 isoform X1 [NR:XP_044424022.1]	TaWHY2-6B	single-stranded DNA-binding protein WHY2, mitochondrial-like [NR:XP_037452455.1]	PCC,GENIE3,openChromatin	2.04812
TraesCS5A03G0748800	cell division cycle 5-like protein [NR:XP_044382230.1]	TaWHY2-6B	single-stranded DNA-binding protein WHY2, mitochondrial-like [NR:XP_037452455.1]	PCC,PWM,openChromatin	2.04139
TraesCS5B03G0783000	cell division cycle 5-like protein [NR:XP_037442711.1]	TaWHY2-6B	single-stranded DNA-binding protein WHY2, mitochondrial-like [NR:XP_037452455.1]	PCC,PWM,openChromatin	2.04095
TraesCS6D03G0878000LC	protein FAR1-RELATED SEQUENCE 7-like [NR:XP_044421747.1]	TaWHY2-6B	single-stranded DNA-binding protein WHY2, mitochondrial-like [NR:XP_037452455.1]	PCC,GENIE3,openChromatin	2.03402
TraesCS3D03G0902300	hypothetical protein CFC21_049299 [NR:KAF7039262.1]	TaWHY2-6B	single-stranded DNA-binding protein WHY2, mitochondrial-like [NR:XP_037452455.1]	PCC,GENIE3,openChromatin	2.03271
TraesCS4D03G0005000	hypothetical protein CFC21_060007 [NR:KAF7051812.1]	TaWHY2-6B	single-stranded DNA-binding protein WHY2, mitochondrial-like [NR:XP_037452455.1]	PCC,GENIE3,openChromatin	2.03055
TraesCS1B03G1149500	auxin response factor 15-like [NR:XP_044421257.1]	TaWHY2-6B	single-stranded DNA-binding protein WHY2, mitochondrial-like [NR:XP_037452455.1]	PCC,PWM,openChromatin	2.03055
TraesCS4D03G0193600	LOW QUALITY PROTEIN: B3 domain-containing protein Os11g0197600 [NR:XP_020166536.1]	TaWHY2-6B	single-stranded DNA-binding protein WHY2, mitochondrial-like [NR:XP_037452455.1]	PCC,GENIE3,openChromatin	2.02295
TraesCS2D03G0223300	transcription factor RF2b [NR:XP_020158207.1]	TaWHY2-6B	single-stranded DNA-binding protein WHY2, mitochondrial-like [NR:XP_037452455.1]	PCC,GENIE3,openChromatin	2.01392
TraesCS5B03G0589800	WRKY transcription factor WRKY76-like [NR:XP_044393151.1]	TaWHY2-6B	single-stranded DNA-binding protein WHY2, mitochondrial-like [NR:XP_037452455.1]	PWM,TFbinding,openChromatin	2.01311
TaWGRN5A01G284400	WRKY transcription factor WRKY76-like [NR:XP_044385035.1]	TaWHY2-6B	single-stranded DNA-binding protein WHY2, mitochondrial-like [NR:XP_037452455.1]	PWM,TFbinding,openChromatin	2.01311
TraesCS5D03G0541500	WRKY transcription factor WRKY76-like [NR:XP_044397580.1]	TaWHY2-6B	single-stranded DNA-binding protein WHY2, mitochondrial-like [NR:XP_037452455.1]	PWM,TFbinding,openChromatin	2.01311
TraesCS6D03G0304200	WRKY transcription factor WRKY71 [NR:XP_020192814.1]	TaWHY2-6B	single-stranded DNA-binding protein WHY2, mitochondrial-like [NR:XP_037452455.1]	PWM,TFbinding,openChromatin	2.01143
TraesCS4A03G0291800	transcription factor RF2b-like [NR:XP_044363444.1]	TaWHY2-6B	single-stranded DNA-binding protein WHY2, mitochondrial-like [NR:XP_037452455.1]	PCC,GENIE3,openChromatin	2.00901
TraesCS5A03G0577000	WRKY transcription factor WRKY76-like [NR:XP_037434593.1]	TaWHY2-6B	single-stranded DNA-binding protein WHY2, mitochondrial-like [NR:XP_037452455.1]	PWM,TFbinding,openChromatin	2.00766
TraesCS5B03G0589900	WRKY transcription factor WRKY76-like [NR:XP_044393152.1]	TaWHY2-6B	single-stranded DNA-binding protein WHY2, mitochondrial-like [NR:XP_037452455.1]	PWM,TFbinding,openChromatin	2.00766
TraesCS5D03G0541600	hypothetical protein CFC21_077796 [NR:KAF7072699.1]	TaWHY2-6B	single-stranded DNA-binding protein WHY2, mitochondrial-like [NR:XP_037452455.1]	PWM,TFbinding,openChromatin	2.00766
TraesCS6B03G0671600	transcription factor E2FA-like isoform X3 [NR:XP_044412859.1]	TaWHY2-6B	single-stranded DNA-binding protein WHY2, mitochondrial-like [NR:XP_037452455.1]	PCC,PWM,openChromatin	2.00627
TraesCS5B03G0104300	auxin response factor 25-like [NR:XP_044386727.1]	TaWHY2-6B	single-stranded DNA-binding protein WHY2, mitochondrial-like [NR:XP_037452455.1]	PCC,GENIE3,openChromatin	2.00607
TraesCS1D03G0166900	probable WRKY transcription factor 26 isoform X1 [NR:XP_020151406.1]	TaWHY2-6B	single-stranded DNA-binding protein WHY2, mitochondrial-like [NR:XP_037452455.1]	PWM,TFbinding,openChromatin	2.00271
TraesCS1A03G0172500	probable WRKY transcription factor 26 isoform X1 [NR:XP_044457908.1]	TaWHY2-6B	single-stranded DNA-binding protein WHY2, mitochondrial-like [NR:XP_037452455.1]	PWM,TFbinding,openChromatin	2.00271
TraesCS5A03G0643400	probable WRKY transcription factor 2 [NR:XP_044381807.1]	TaWHY2-6B	single-stranded DNA-binding protein WHY2, mitochondrial-like [NR:XP_037452455.1]	PWM,TFbinding,openChromatin	1.99663
TraesCS1D03G0679500	transcription factor MYB3R-2-like isoform X1 [NR:XP_044450696.1]	TaWHY2-6B	single-stranded DNA-binding protein WHY2, mitochondrial-like [NR:XP_037452455.1]	PCC,PWM,openChromatin	1.98929
TraesCS5B03G0181600	zinc finger CCCH domain-containing protein 62-like [NR:XP_044387038.1]	TaWHY2-6B	single-stranded DNA-binding protein WHY2, mitochondrial-like [NR:XP_037452455.1]	PCC,GENIE3,openChromatin	1.97589
TraesCS1D03G1047300	histone deacetylase HDT2 isoform X1 [NR:XP_020199042.1]	TaWHY2-6B	single-stranded DNA-binding protein WHY2, mitochondrial-like [NR:XP_037452455.1]	PCC,cCOE,openChromatin	1.96383
TraesCS6A03G0350400	WRKY transcription factor WRKY71-like [NR:XP_037446459.1]	TaWHY2-6B	single-stranded DNA-binding protein WHY2, mitochondrial-like [NR:XP_037452455.1]	PWM,TFbinding,openChromatin	1.9523
TraesCS6B03G0446800	unnamed protein product [NR:VAI56034.1]	TaWHY2-6B	single-stranded DNA-binding protein WHY2, mitochondrial-like [NR:XP_037452455.1]	PWM,TFbinding,openChromatin	1.9523
TraesCS7A03G1235800	WRKY transcription factor WRKY28-like [NR:XP_044429510.1]	TaWHY2-6B	single-stranded DNA-binding protein WHY2, mitochondrial-like [NR:XP_037452455.1]	PWM,TFbinding,openChromatin	1.94291
TraesCS5B03G0668000	probable WRKY transcription factor 2 [NR:XP_044389237.1]	TaWHY2-6B	single-stranded DNA-binding protein WHY2, mitochondrial-like [NR:XP_037452455.1]	PWM,TFbinding,openChromatin	1.93915
TraesCS5D03G0610500	probable WRKY transcription factor 2 [NR:XP_020200291.1]	TaWHY2-6B	single-stranded DNA-binding protein WHY2, mitochondrial-like [NR:XP_037452455.1]	PWM,TFbinding,openChromatin	1.93915
TraesCS7B03G1129900	WRKY transcription factor WRKY28-like [NR:XP_044433342.1]	TaWHY2-6B	single-stranded DNA-binding protein WHY2, mitochondrial-like [NR:XP_037452455.1]	PWM,TFbinding,openChromatin	1.93762
TraesCS7D03G1176000	WRKY transcription factor WRKY28-like [NR:XP_044441486.1]	TaWHY2-6B	single-stranded DNA-binding protein WHY2, mitochondrial-like [NR:XP_037452455.1]	PWM,TFbinding,openChromatin	1.93762
TraesCS3B03G0833700	auxin response factor 3-like [NR:XP_044350082.1]	TaWHY2-6B	single-stranded DNA-binding protein WHY2, mitochondrial-like [NR:XP_037452455.1]	PCC,PWM,openChromatin	1.88094
TraesCS6B03G0786500	homeobox-leucine zipper protein ROC5-like [NR:XP_044413402.1]	TaWHY2-6B	single-stranded DNA-binding protein WHY2, mitochondrial-like [NR:XP_037452455.1]	PCC,PWM,openChromatin	1.88086
TraesCS7D03G0408300	B3 domain-containing protein Os06g0194400 [NR:XP_020160679.1]	TaWHY2-6B	single-stranded DNA-binding protein WHY2, mitochondrial-like [NR:XP_037452455.1]	GENIE3,cCOE,openChromatin	1.87884
TraesCS1A03G0043500	zinc finger transcription factor YY1-like [NR:XP_044453453.1]	TaWHY2-6B	single-stranded DNA-binding protein WHY2, mitochondrial-like [NR:XP_037452455.1]	PCC,cCOE,openChromatin	1.87719
TraesCS7B03G0226500	B3 domain-containing protein Os06g0194400-like [NR:XP_044433145.1]	TaWHY2-6B	single-stranded DNA-binding protein WHY2, mitochondrial-like [NR:XP_037452455.1]	GENIE3,cCOE,openChromatin	1.86738
TraesCS1A03G0717000	transcription factor MYB3R-2-like isoform X1 [NR:XP_044337567.1]	TaWHY2-6B	single-stranded DNA-binding protein WHY2, mitochondrial-like [NR:XP_037452455.1]	PCC,PWM,openChromatin	1.85248
TraesCS7B03G0810300	zinc finger CCCH domain-containing protein 44-like isoform X1 [NR:XP_044430446.1]	TaWHY2-6B	single-stranded DNA-binding protein WHY2, mitochondrial-like [NR:XP_037452455.1]	PCC,cCOE,openChromatin	1.84703
TraesCS2B03G0108800	zinc finger CCCH domain-containing protein 24-like isoform X1 [NR:XP_044321597.1]	TaWHY2-6B	single-stranded DNA-binding protein WHY2, mitochondrial-like [NR:XP_037452455.1]	PCC,cCOE,openChromatin	1.84579
TraesCS5D03G0337200	transcription factor E2FA-like isoform X1 [NR:XP_044396076.1]	TaWHY2-6B	single-stranded DNA-binding protein WHY2, mitochondrial-like [NR:XP_037452455.1]	GENIE3,PWM,openChromatin	1.79595
TraesCS7A03G0973900	zinc finger CCCH domain-containing protein 44-like isoform X1 [NR:XP_044423828.1]	TaWHY2-6B	single-stranded DNA-binding protein WHY2, mitochondrial-like [NR:XP_037452455.1]	PCC,cCOE,openChromatin	1.79233
TraesCS5A03G1284100	homeobox-leucine zipper protein HOX10 [NR:XP_037437444.1]	TaWHY2-6B	single-stranded DNA-binding protein WHY2, mitochondrial-like [NR:XP_037452455.1]	PCC,cCOE,openChromatin	1.79224
TraesCS7D03G0933600	zinc finger CCCH domain-containing protein 44 isoform X1 [NR:XP_020159826.1]	TaWHY2-6B	single-stranded DNA-binding protein WHY2, mitochondrial-like [NR:XP_037452455.1]	PCC,cCOE,openChromatin	1.77726
TraesCS2B03G1295000	zinc finger CCCH domain-containing protein 31-like [NR:XP_044326321.1]	TaWHY2-6B	single-stranded DNA-binding protein WHY2, mitochondrial-like [NR:XP_037452455.1]	PCC,cCOE,openChromatin	1.76784
TraesCS5D03G0159300	protein tesmin/TSO1-like CXC 2 [NR:XP_044395198.1]	TaWHY2-6B	single-stranded DNA-binding protein WHY2, mitochondrial-like [NR:XP_037452455.1]	PCC,cCOE,openChromatin	1.7589
TraesCS5B03G0155200	protein tesmin/TSO1-like CXC 4 [NR:XP_044386925.1]	TaWHY2-6B	single-stranded DNA-binding protein WHY2, mitochondrial-like [NR:XP_037452455.1]	PCC,cCOE,openChromatin	1.74789
TraesCS5B03G0043000	GATA zinc finger domain-containing protein 10-like [NR:XP_044386555.1]	TaWHY2-6B	single-stranded DNA-binding protein WHY2, mitochondrial-like [NR:XP_037452455.1]	PCC,cCOE,openChromatin	1.7462
TraesCS6B03G0499500	zinc finger CCCH domain-containing protein 14-like [NR:XP_044412171.1]	TaWHY2-6B	single-stranded DNA-binding protein WHY2, mitochondrial-like [NR:XP_037452455.1]	PCC,cCOE,openChromatin	1.74582
TraesCS7D03G0445700	E2F transcription factor-like E2FE isoform X1 [NR:XP_020187543.1]	TaWHY2-6B	single-stranded DNA-binding protein WHY2, mitochondrial-like [NR:XP_037452455.1]	PCC,cCOE,openChromatin	1.74559
TraesCS2D03G0561800	growth-regulating factor 11-like [NR:XP_044332072.1]	TaWHY2-6B	single-stranded DNA-binding protein WHY2, mitochondrial-like [NR:XP_037452455.1]	PCC,cCOE,openChromatin	1.74458
TraesCS5A03G0473900	protein PHR1-LIKE 2-like [NR:XP_037434080.1]	TaWHY2-6B	single-stranded DNA-binding protein WHY2, mitochondrial-like [NR:XP_037452455.1]	PCC,cCOE,openChromatin	1.72804
TraesCS2B03G0630300	growth-regulating factor 11-like isoform X1 [NR:XP_044323611.1]	TaWHY2-6B	single-stranded DNA-binding protein WHY2, mitochondrial-like [NR:XP_037452455.1]	PCC,cCOE,openChromatin	1.72148
TraesCS5B03G1292600LC	protein FAR1-RELATED SEQUENCE 6-like [NR:XP_037444462.1]	TaWHY2-6B	single-stranded DNA-binding protein WHY2, mitochondrial-like [NR:XP_037452455.1]	PCC,cCOE,openChromatin	1.71868
TraesCS5D03G0067500	GATA zinc finger domain-containing protein 10-like [NR:XP_044394836.1]	TaWHY2-6B	single-stranded DNA-binding protein WHY2, mitochondrial-like [NR:XP_037452455.1]	PCC,cCOE,openChromatin	1.71853
TraesCS1B03G0795400	transcription factor TGAL5-like isoform X1 [NR:XP_044410091.1]	TaWHY2-6B	single-stranded DNA-binding protein WHY2, mitochondrial-like [NR:XP_037452455.1]	PCC,PWM,openChromatin	1.71334
TraesCS1D03G0969000	nuclear transcription factor Y subunit B-4 [NR:XP_020174231.1]	TaWHY2-6B	single-stranded DNA-binding protein WHY2, mitochondrial-like [NR:XP_037452455.1]	PCC,cCOE,openChromatin	1.69613
TraesCS5A03G0054600	GATA zinc finger domain-containing protein 10-like [NR:XP_044379243.1]	TaWHY2-6B	single-stranded DNA-binding protein WHY2, mitochondrial-like [NR:XP_037452455.1]	PCC,cCOE,openChromatin	1.68181
TraesCS1A03G1006100	nuclear transcription factor Y subunit B-4-like [NR:XP_037427527.1]	TaWHY2-6B	single-stranded DNA-binding protein WHY2, mitochondrial-like [NR:XP_037452455.1]	PCC,cCOE,openChromatin	1.6804
TraesCS5B03G0470100	protein PHR1-LIKE 2-like [NR:XP_037440825.1]	TaWHY2-6B	single-stranded DNA-binding protein WHY2, mitochondrial-like [NR:XP_037452455.1]	PCC,cCOE,openChromatin	1.67319
TraesCS1A03G0374400	transcription factor-like protein DPB [NR:XP_044322714.1]	TaWHY2-6B	single-stranded DNA-binding protein WHY2, mitochondrial-like [NR:XP_037452455.1]	PCC,cCOE,openChromatin	1.67154
TraesCS5B03G0609700	STOREKEEPER protein-like [NR:XP_037441713.1]	TaWHY2-6B	single-stranded DNA-binding protein WHY2, mitochondrial-like [NR:XP_037452455.1]	PCC,cCOE,openChromatin	1.66814
TraesCS1B03G0453100	transcription factor-like protein DPB [NR:XP_037460960.1]	TaWHY2-6B	single-stranded DNA-binding protein WHY2, mitochondrial-like [NR:XP_037452455.1]	PCC,cCOE,openChromatin	1.66498
TraesCS3D03G0380900	uncharacterized protein LOC123078006 [NR:XP_044356325.1]	TaWHY2-6B	single-stranded DNA-binding protein WHY2, mitochondrial-like [NR:XP_037452455.1]	PCC,cCOE,openChromatin	1.65831
TraesCS3A03G0393200	uncharacterized protein LOC119267790 [NR:XP_037405125.1]	TaWHY2-6B	single-stranded DNA-binding protein WHY2, mitochondrial-like [NR:XP_037452455.1]	PCC,cCOE,openChromatin	1.65383
TraesCS1B03G1187500	nuclear transcription factor Y subunit B-4-like [NR:XP_037473632.1]	TaWHY2-6B	single-stranded DNA-binding protein WHY2, mitochondrial-like [NR:XP_037452455.1]	PCC,cCOE,openChromatin	1.65189
TraesCS7B03G0568500	probable transcription factor KAN2 [NR:XP_044435597.1]	TaWHY2-6B	single-stranded DNA-binding protein WHY2, mitochondrial-like [NR:XP_037452455.1]	PCC,cCOE,openChromatin	1.64374
TraesCS3B03G0484100	uncharacterized protein LOC123069508 [NR:XP_044348321.1]	TaWHY2-6B	single-stranded DNA-binding protein WHY2, mitochondrial-like [NR:XP_037452455.1]	PCC,cCOE,openChromatin	1.63562
TraesCS7D03G0701800	probable transcription factor KAN2 [NR:XP_044443430.1]	TaWHY2-6B	single-stranded DNA-binding protein WHY2, mitochondrial-like [NR:XP_037452455.1]	PCC,cCOE,openChromatin	1.61547
TraesCS7A03G0734300	probable transcription factor KAN2 [NR:XP_044422417.1]	TaWHY2-6B	single-stranded DNA-binding protein WHY2, mitochondrial-like [NR:XP_037452455.1]	PCC,cCOE,openChromatin	1.60708
TraesCS5B03G1122900	transcription factor BHLH089-like [NR:XP_037443919.1]	TaWHY2-6B	single-stranded DNA-binding protein WHY2, mitochondrial-like [NR:XP_037452455.1]	PCC,cCOE,openChromatin	1.53351
TraesCS3A03G0967700	histone deacetylase HDT1-like [NR:XP_044342632.1]	TaWHY2-6B	single-stranded DNA-binding protein WHY2, mitochondrial-like [NR:XP_037452455.1]	PCC,openChromatin	1.50611
TraesCS4A03G0570900	B3 domain-containing protein Os11g0197600-like [NR:XP_044364353.1]	TaWHY2-6B	single-stranded DNA-binding protein WHY2, mitochondrial-like [NR:XP_037452455.1]	PCC,openChromatin	1.50537
TraesCS5A03G0504500	zinc finger CCCH domain-containing protein 59-like [NR:XP_044381167.1]	TaWHY2-6B	single-stranded DNA-binding protein WHY2, mitochondrial-like [NR:XP_037452455.1]	PCC,openChromatin	1.50478
TraesCS2B03G0298000	transcription factor RF2b-like [NR:XP_044322144.1]	TaWHY2-6B	single-stranded DNA-binding protein WHY2, mitochondrial-like [NR:XP_037452455.1]	PCC,openChromatin	1.50064
TraesCS4B03G0231000	B3 domain-containing protein Os11g0197600-like [NR:XP_044368754.1]	TaWHY2-6B	single-stranded DNA-binding protein WHY2, mitochondrial-like [NR:XP_037452455.1]	PCC,openChromatin	1.49487
TraesCS7A03G1095200	zinc finger CCCH domain-containing protein 13-like isoform X1 [NR:XP_037458457.1]	TaWHY2-6B	single-stranded DNA-binding protein WHY2, mitochondrial-like [NR:XP_037452455.1]	PCC,openChromatin	1.49311
TraesCS4B03G0630300	protein Barley B recombinant-like [NR:XP_037425673.1]	TaWHY2-6B	single-stranded DNA-binding protein WHY2, mitochondrial-like [NR:XP_037452455.1]	PCC,openChromatin	1.48915
TraesCS3A03G0088000	uncharacterized protein DDB_G0286299-like [NR:XP_044338442.1]	TaWHY2-6B	single-stranded DNA-binding protein WHY2, mitochondrial-like [NR:XP_037452455.1]	PCC,openChromatin	1.4888
TraesCS5B03G0370500LC	uncharacterized protein LOC123111234 [NR:XP_044387914.1]	TaWHY2-6B	single-stranded DNA-binding protein WHY2, mitochondrial-like [NR:XP_037452455.1]	PCC,openChromatin	1.48461
TraesCS5D03G0114800	hypothetical protein CFC21_075849 [NR:KAF7070317.1]	TaWHY2-6B	single-stranded DNA-binding protein WHY2, mitochondrial-like [NR:XP_037452455.1]	PCC,openChromatin	1.48325
TraesCS5D03G1087300	hypothetical protein CFC21_078293 [NR:KAF7073267.1]	TaWHY2-6B	single-stranded DNA-binding protein WHY2, mitochondrial-like [NR:XP_037452455.1]	PCC,openChromatin	1.48263
TraesCS3B03G0788000	homeobox protein HAZ1-like [NR:XP_044349822.1]	TaWHY2-6B	single-stranded DNA-binding protein WHY2, mitochondrial-like [NR:XP_037452455.1]	PCC,openChromatin	1.47976
TraesCS4A03G0149600	protein Barley B recombinant [NR:XP_044362781.1]	TaWHY2-6B	single-stranded DNA-binding protein WHY2, mitochondrial-like [NR:XP_037452455.1]	PCC,openChromatin	1.47952
TraesCS1B03G0960800	homeobox protein HOX1A-like [NR:XP_044415840.1]	TaWHY2-6B	single-stranded DNA-binding protein WHY2, mitochondrial-like [NR:XP_037452455.1]	PCC,openChromatin	1.47617
TraesCS5A03G0098100	unnamed protein product [NR:VAI12810.1]	TaWHY2-6B	single-stranded DNA-binding protein WHY2, mitochondrial-like [NR:XP_037452455.1]	PCC,openChromatin	1.4717
TraesCS6B03G1221000LC	protein FAR1-RELATED SEQUENCE 7-like isoform X1 [NR:XP_044415542.1]	TaWHY2-6B	single-stranded DNA-binding protein WHY2, mitochondrial-like [NR:XP_037452455.1]	PCC,openChromatin	1.46874
TraesCS6B03G1051300	zinc finger CCCH domain-containing protein 55-like isoform X1 [NR:XP_044414449.1]	TaWHY2-6B	single-stranded DNA-binding protein WHY2, mitochondrial-like [NR:XP_037452455.1]	PCC,openChromatin	1.46603
TraesCS3B03G0431800	transcription factor MYB3R-1-like [NR:XP_044348121.1]	TaWHY2-6B	single-stranded DNA-binding protein WHY2, mitochondrial-like [NR:XP_037452455.1]	PCC,openChromatin	1.46536
TraesCS3B03G1206200	protein Dr1 homolog [NR:XP_044351663.1]	TaWHY2-6B	single-stranded DNA-binding protein WHY2, mitochondrial-like [NR:XP_037452455.1]	PCC,openChromatin	1.46365
TraesCS6B03G0368000	GATA transcription factor 17 isoform X1 [NR:XP_020166796.1]	TaWHY2-6B	single-stranded DNA-binding protein WHY2, mitochondrial-like [NR:XP_037452455.1]	PCC,openChromatin	1.46167
TraesCS4B03G0790600	B3 domain-containing protein Os03g0184500-like [NR:XP_044371331.1]	TaWHY2-6B	single-stranded DNA-binding protein WHY2, mitochondrial-like [NR:XP_037452455.1]	GENIE3,cCOE,openChromatin	1.46164
TraesCS4B03G0734700	transcription factor MTB1-like [NR:XP_044371079.1]	TaWHY2-6B	single-stranded DNA-binding protein WHY2, mitochondrial-like [NR:XP_037452455.1]	PCC,openChromatin	1.46115
TraesCS4A03G0778700	uncharacterized protein LOC123087421 [NR:XP_044365360.1]	TaWHY2-6B	single-stranded DNA-binding protein WHY2, mitochondrial-like [NR:XP_037452455.1]	PCC,openChromatin	1.4588
TraesCS2B03G1075800	unnamed protein product [NR:VAH50446.1]	TaWHY2-6B	single-stranded DNA-binding protein WHY2, mitochondrial-like [NR:XP_037452455.1]	PCC,openChromatin	1.45786
TraesCS2A03G0972300	protein RKD5-like [NR:XP_044458554.1]	TaWHY2-6B	single-stranded DNA-binding protein WHY2, mitochondrial-like [NR:XP_037452455.1]	PCC,openChromatin	1.45673
TraesCS4D03G0559300	protein Barley B recombinant [NR:XP_020165863.1]	TaWHY2-6B	single-stranded DNA-binding protein WHY2, mitochondrial-like [NR:XP_037452455.1]	PCC,openChromatin	1.45664
TraesCS4D03G0707900	B3 domain-containing protein Os03g0184500-like [NR:XP_044376697.1]	TaWHY2-6B	single-stranded DNA-binding protein WHY2, mitochondrial-like [NR:XP_037452455.1]	GENIE3,cCOE,openChromatin	1.45659
TraesCS5D03G0746100	disease resistance protein RGA5-like [NR:XP_044398476.1]	TaWHY2-6B	single-stranded DNA-binding protein WHY2, mitochondrial-like [NR:XP_037452455.1]	PCC,openChromatin	1.45636
TraesCS7B03G0845600	zinc finger CCCH domain-containing protein 46-like [NR:XP_044431016.1]	TaWHY2-6B	single-stranded DNA-binding protein WHY2, mitochondrial-like [NR:XP_037452455.1]	PCC,openChromatin	1.45537
TraesCS5A03G0110200	hypothetical protein CFC21_064174 [NR:KAF7056796.1]	TaWHY2-6B	single-stranded DNA-binding protein WHY2, mitochondrial-like [NR:XP_037452455.1]	PCC,openChromatin	1.45534
TraesCS2B03G0843900	zinc finger CCCH domain-containing protein 28-like [NR:XP_037485698.1]	TaWHY2-6B	single-stranded DNA-binding protein WHY2, mitochondrial-like [NR:XP_037452455.1]	PCC,openChromatin	1.45492
TraesCS7D03G1045100	zinc finger CCCH domain-containing protein 13 isoform X3 [NR:XP_020157415.1]	TaWHY2-6B	single-stranded DNA-binding protein WHY2, mitochondrial-like [NR:XP_037452455.1]	PCC,openChromatin	1.45476
TraesCS2A03G0217400	transcription factor RF2b-like [NR:XP_044455287.1]	TaWHY2-6B	single-stranded DNA-binding protein WHY2, mitochondrial-like [NR:XP_037452455.1]	PCC,openChromatin	1.4528
TraesCS4A03G0006100	B3 domain-containing protein Os03g0184500-like [NR:XP_037419519.1]	TaWHY2-6B	single-stranded DNA-binding protein WHY2, mitochondrial-like [NR:XP_037452455.1]	GENIE3,cCOE,openChromatin	1.45188
TraesCS1B03G1210400	dnaJ homolog subfamily C member 2-like [NR:XP_044423703.1]	TaWHY2-6B	single-stranded DNA-binding protein WHY2, mitochondrial-like [NR:XP_037452455.1]	PCC,openChromatin	1.45168
TraesCS4B03G0005300	uncharacterized protein LOC123090482 [NR:XP_044367719.1]	TaWHY2-6B	single-stranded DNA-binding protein WHY2, mitochondrial-like [NR:XP_037452455.1]	PCC,openChromatin	1.45049
TraesCS2D03G0911400	protein RKD5 [NR:XP_020158589.1]	TaWHY2-6B	single-stranded DNA-binding protein WHY2, mitochondrial-like [NR:XP_037452455.1]	PCC,openChromatin	1.44608
TraesCS5B03G1235300	GATA transcription factor 15-like [NR:XP_044391413.1]	TaWHY2-6B	single-stranded DNA-binding protein WHY2, mitochondrial-like [NR:XP_037452455.1]	PCC,openChromatin	1.44545
TraesCS6B03G1228800	uncharacterized protein LOC119324842 isoform X1 [NR:XP_037454505.1]	TaWHY2-6B	single-stranded DNA-binding protein WHY2, mitochondrial-like [NR:XP_037452455.1]	PCC,openChromatin	1.44022
TraesCS4D03G0653400	transcription factor MTB1-like [NR:XP_044376431.1]	TaWHY2-6B	single-stranded DNA-binding protein WHY2, mitochondrial-like [NR:XP_037452455.1]	PCC,openChromatin	1.44015
TraesCS5A03G0171000	zinc finger CCCH domain-containing protein 62-like [NR:XP_044379639.1]	TaWHY2-6B	single-stranded DNA-binding protein WHY2, mitochondrial-like [NR:XP_037452455.1]	PCC,openChromatin	1.43964
TraesCS5D03G0186200	zinc finger CCCH domain-containing protein 62 [NR:XP_020151517.1]	TaWHY2-6B	single-stranded DNA-binding protein WHY2, mitochondrial-like [NR:XP_037452455.1]	PCC,openChromatin	1.43874
TraesCS4A03G0769400	DNA polymerase epsilon subunit 3-like [NR:XP_044365335.1]	TaWHY2-6B	single-stranded DNA-binding protein WHY2, mitochondrial-like [NR:XP_037452455.1]	PCC,openChromatin	1.43813
TraesCS5B03G0644500	uncharacterized protein LOC123112280 isoform X1 [NR:XP_044389164.1]	TaWHY2-6B	single-stranded DNA-binding protein WHY2, mitochondrial-like [NR:XP_037452455.1]	PCC,openChromatin	1.43712
TraesCS5D03G0122700	single myb histone 5 [NR:XP_020159514.1]	TaWHY2-6B	single-stranded DNA-binding protein WHY2, mitochondrial-like [NR:XP_037452455.1]	PCC,openChromatin	1.43664
TraesCS4B03G0823500	lysine-specific demethylase SE14-like [NR:XP_044371448.1]	TaWHY2-6B	single-stranded DNA-binding protein WHY2, mitochondrial-like [NR:XP_037452455.1]	PCC,openChromatin	1.43622
TraesCS3B03G0965400	hypothetical protein CFC21_042800 [NR:KAF7031479.1]	TaWHY2-6B	single-stranded DNA-binding protein WHY2, mitochondrial-like [NR:XP_037452455.1]	PCC,openChromatin	1.43453
TraesCS7B03G0648600	B3 domain-containing protein IDEF1-like [NR:XP_044433591.1]	TaWHY2-6B	single-stranded DNA-binding protein WHY2, mitochondrial-like [NR:XP_037452455.1]	PCC,openChromatin	1.43424
TraesCS2B03G0709300	HALF-1 [NR:BAA10928.1]	TaWHY2-6B	single-stranded DNA-binding protein WHY2, mitochondrial-like [NR:XP_037452455.1]	PCC,openChromatin	1.43411
TraesCS6D03G0234600	GATA transcription factor 17-like isoform X1 [NR:XP_044418732.1]	TaWHY2-6B	single-stranded DNA-binding protein WHY2, mitochondrial-like [NR:XP_037452455.1]	PCC,openChromatin	1.43124
TraesCS6B03G1211000	telomere-binding protein 1-like [NR:XP_044415503.1]	TaWHY2-6B	single-stranded DNA-binding protein WHY2, mitochondrial-like [NR:XP_037452455.1]	PCC,openChromatin	1.42782
TraesCS7A03G1121700	zinc finger CCCH domain-containing protein 45 [NR:XP_020157107.1]	TaWHY2-6B	single-stranded DNA-binding protein WHY2, mitochondrial-like [NR:XP_037452455.1]	PCC,openChromatin	1.42552
TraesCS5A03G0336900	zinc finger CCCH domain-containing protein 65-like isoform X1 [NR:XP_048529258.1]	TaWHY2-6B	single-stranded DNA-binding protein WHY2, mitochondrial-like [NR:XP_037452455.1]	PCC,openChromatin	1.42531
TraesCS7D03G0820900	transcription factor BIM2 [NR:XP_020178052.1]	TaWHY2-6B	single-stranded DNA-binding protein WHY2, mitochondrial-like [NR:XP_037452455.1]	PCC,openChromatin	1.42525
TraesCS1A03G1026200	dnaJ homolog subfamily C member 2-like [NR:XP_037427981.1]	TaWHY2-6B	single-stranded DNA-binding protein WHY2, mitochondrial-like [NR:XP_037452455.1]	PCC,openChromatin	1.42448
TraesCS6D03G0749100	zinc finger CCCH domain-containing protein 55-like isoform X1 [NR:XP_044421197.1]	TaWHY2-6B	single-stranded DNA-binding protein WHY2, mitochondrial-like [NR:XP_037452455.1]	PCC,openChromatin	1.42424
TraesCS7D03G0959900	zinc finger CCCH domain-containing protein 46-like isoform X1 [NR:XP_044441355.1]	TaWHY2-6B	single-stranded DNA-binding protein WHY2, mitochondrial-like [NR:XP_037452455.1]	PCC,openChromatin	1.4235
TraesCS5B03G0751300	hypothetical protein CFC21_072476 [NR:KAF7066494.1]	TaWHY2-6B	single-stranded DNA-binding protein WHY2, mitochondrial-like [NR:XP_037452455.1]	PCC,openChromatin	1.42215
TraesCS1B03G0934800	protein tesmin/TSO1-like CXC 3 [NR:XP_044415123.1]	TaWHY2-6B	single-stranded DNA-binding protein WHY2, mitochondrial-like [NR:XP_037452455.1]	PCC,openChromatin	1.42062
TraesCS3A03G0841000	zinc finger CCCH domain-containing protein 11-like isoform X1 [NR:XP_044341988.1]	TaWHY2-6B	single-stranded DNA-binding protein WHY2, mitochondrial-like [NR:XP_037452455.1]	PCC,openChromatin	1.42005
TraesCS7A03G1005300	zinc finger CCCH domain-containing protein 46-like [NR:XP_044423998.1]	TaWHY2-6B	single-stranded DNA-binding protein WHY2, mitochondrial-like [NR:XP_037452455.1]	PCC,openChromatin	1.4182
TraesCS3B03G0499300	zinc finger CCCH domain-containing protein 5-like [NR:XP_037412535.1]	TaWHY2-6B	single-stranded DNA-binding protein WHY2, mitochondrial-like [NR:XP_037452455.1]	PCC,openChromatin	1.41591
TraesCS6D03G0104100	transcription factor IIIA isoform X1 [NR:XP_020181263.1]	TaWHY2-6B	single-stranded DNA-binding protein WHY2, mitochondrial-like [NR:XP_037452455.1]	PCC,openChromatin	1.41366
TraesCS5B03G1204700	putative B3 domain-containing protein Os04g0346900 isoform X1 [NR:XP_044391299.1]	TaWHY2-6B	single-stranded DNA-binding protein WHY2, mitochondrial-like [NR:XP_037452455.1]	PCC,openChromatin	1.41289
TraesCS5D03G0681400	uncharacterized protein LOC123122106 [NR:XP_044398177.1]	TaWHY2-6B	single-stranded DNA-binding protein WHY2, mitochondrial-like [NR:XP_037452455.1]	PCC,openChromatin	1.40985
TraesCS6B03G0472400	nuclear transcription factor Y subunit C-4 [NR:XP_020188795.1]	TaWHY2-6B	single-stranded DNA-binding protein WHY2, mitochondrial-like [NR:XP_037452455.1]	PCC,openChromatin	1.40922
TraesCS7B03G0332000	uncharacterized protein LOC123156807 [NR:XP_044430926.1]	TaWHY2-6B	single-stranded DNA-binding protein WHY2, mitochondrial-like [NR:XP_037452455.1]	PCC,openChromatin	1.40881
TraesCS4A03G0054000	transcription factor MTB1-like [NR:XP_044362324.1]	TaWHY2-6B	single-stranded DNA-binding protein WHY2, mitochondrial-like [NR:XP_037452455.1]	PCC,openChromatin	1.40735
TraesCS7A03G1258700LC	protein FAR1-RELATED SEQUENCE 6-like [NR:XP_037458501.1]	TaWHY2-6B	single-stranded DNA-binding protein WHY2, mitochondrial-like [NR:XP_037452455.1]	PCC,openChromatin	1.40669
TraesCS6B03G0727800LC	protein FAR1-RELATED SEQUENCE 6-like isoform X1 [NR:XP_044413109.1]	TaWHY2-6B	single-stranded DNA-binding protein WHY2, mitochondrial-like [NR:XP_037452455.1]	PCC,openChromatin	1.40605
TraesCS2A03G0827200LC	protein FAR1-RELATED SEQUENCE 6-like [NR:XP_037478175.1]	TaWHY2-6B	single-stranded DNA-binding protein WHY2, mitochondrial-like [NR:XP_037452455.1]	PCC,openChromatin	1.4052
TraesCS5D03G0159900	hypothetical protein CFC21_076035 [NR:KAF7070524.1]	TaWHY2-6B	single-stranded DNA-binding protein WHY2, mitochondrial-like [NR:XP_037452455.1]	PCC,openChromatin	1.40467
TraesCS2B03G0446100	hypothetical protein CFC21_022371 [NR:KAF7007428.1]	TaWHY2-6B	single-stranded DNA-binding protein WHY2, mitochondrial-like [NR:XP_037452455.1]	PCC,openChromatin	1.40382
TraesCS7B03G0531400	AP2-like ethylene-responsive transcription factor AIL1 [NR:XP_044431275.1]	TaWHY2-6B	single-stranded DNA-binding protein WHY2, mitochondrial-like [NR:XP_037452455.1]	PCC,openChromatin	1.40328
TraesCS2D03G0705900	hypothetical protein CFC21_030178 [NR:KAF7016602.1]	TaWHY2-6B	single-stranded DNA-binding protein WHY2, mitochondrial-like [NR:XP_037452455.1]	PCC,openChromatin	1.40284
TraesCS7B03G0977700	zinc finger CCCH domain-containing protein 45-like [NR:XP_044431482.1]	TaWHY2-6B	single-stranded DNA-binding protein WHY2, mitochondrial-like [NR:XP_037452455.1]	PCC,openChromatin	1.40228
TraesCS4D03G0057300	zinc finger CCCH domain-containing protein 24 [NR:XP_020195419.1]	TaWHY2-6B	single-stranded DNA-binding protein WHY2, mitochondrial-like [NR:XP_037452455.1]	PCC,openChromatin	1.40136
TraesCS7B03G0270800	E2F transcription factor-like E2FE isoform X1 [NR:XP_044429936.1]	TaWHY2-6D	single-stranded DNA-binding protein WHY2, mitochondrial [NR:XP_020180430.1]	PCC,GENIE3,cCOE,PWM,openChromatin	2.80696
TraesCS7A03G0464200	E2F transcription factor-like E2FE isoform X1 [NR:XP_037461003.1]	TaWHY2-6D	single-stranded DNA-binding protein WHY2, mitochondrial [NR:XP_020180430.1]	PCC,GENIE3,cCOE,PWM,openChromatin	2.799
TraesCS7D03G0445700	E2F transcription factor-like E2FE isoform X1 [NR:XP_020187543.1]	TaWHY2-6D	single-stranded DNA-binding protein WHY2, mitochondrial [NR:XP_020180430.1]	PCC,GENIE3,cCOE,PWM,openChromatin	2.78355
TraesCS5D03G1021000	cell division cycle 5-like protein [NR:XP_044399709.1]	TaWHY2-6D	single-stranded DNA-binding protein WHY2, mitochondrial [NR:XP_020180430.1]	PCC,cCOE,PWM,openChromatin	2.77894
TraesCS7D03G0476000	transcription factor bHLH49 [NR:XP_020151883.1]	TaWHY2-6D	single-stranded DNA-binding protein WHY2, mitochondrial [NR:XP_020180430.1]	PCC,GENIE3,cCOE,openChromatin	2.75187
TraesCS1B03G1282000LC	histone deacetylase HDT2 [NR:XP_044425964.1]	TaWHY2-6D	single-stranded DNA-binding protein WHY2, mitochondrial [NR:XP_020180430.1]	PCC,GENIE3,cCOE,openChromatin	2.7254
TraesCS7B03G0307500	transcription factor bHLH49-like [NR:XP_044436445.1]	TaWHY2-6D	single-stranded DNA-binding protein WHY2, mitochondrial [NR:XP_020180430.1]	PCC,GENIE3,cCOE,openChromatin	2.71412
TraesCS4D03G0108100	transcription factor bHLH49-like [NR:XP_044373494.1]	TaWHY2-6D	single-stranded DNA-binding protein WHY2, mitochondrial [NR:XP_020180430.1]	PCC,GENIE3,cCOE,openChromatin	2.69388
TraesCS5D03G0131100	homeobox-leucine zipper protein HOX33-like [NR:XP_044395112.1]	TaWHY2-6D	single-stranded DNA-binding protein WHY2, mitochondrial [NR:XP_020180430.1]	PCC,GENIE3,PWM,openChromatin	2.63573
TraesCS2D03G0223300	transcription factor RF2b [NR:XP_020158207.1]	TaWHY2-6D	single-stranded DNA-binding protein WHY2, mitochondrial [NR:XP_020180430.1]	PCC,GENIE3,PWM,openChromatin	2.62777
TraesCS5D03G0337200	transcription factor E2FA-like isoform X1 [NR:XP_044396076.1]	TaWHY2-6D	single-stranded DNA-binding protein WHY2, mitochondrial [NR:XP_020180430.1]	PCC,GENIE3,PWM,openChromatin	2.6228
TraesCS4D03G0427500	transcription factor RF2b-like [NR:XP_044375244.1]	TaWHY2-6D	single-stranded DNA-binding protein WHY2, mitochondrial [NR:XP_020180430.1]	PCC,GENIE3,PWM,openChromatin	2.58435
TraesCS4A03G0291800	transcription factor RF2b-like [NR:XP_044363444.1]	TaWHY2-6D	single-stranded DNA-binding protein WHY2, mitochondrial [NR:XP_020180430.1]	PCC,GENIE3,PWM,openChromatin	2.57146
TraesCS5D03G0863000	homeobox-leucine zipper protein HOX32 [NR:XP_044398995.1]	TaWHY2-6D	single-stranded DNA-binding protein WHY2, mitochondrial [NR:XP_020180430.1]	PCC,cCOE,PWM,openChromatin	2.40584
TraesCS6D03G0346200	zinc finger CCCH domain-containing protein 14-like isoform X1 [NR:XP_044419244.1]	TaWHY2-6D	single-stranded DNA-binding protein WHY2, mitochondrial [NR:XP_020180430.1]	PCC,cCOE,PWM,openChromatin	2.37877
TraesCS7D03G0933600	zinc finger CCCH domain-containing protein 44 isoform X1 [NR:XP_020159826.1]	TaWHY2-6D	single-stranded DNA-binding protein WHY2, mitochondrial [NR:XP_020180430.1]	PCC,cCOE,PWM,openChromatin	2.37511
TraesCS7A03G0973900	zinc finger CCCH domain-containing protein 44-like isoform X1 [NR:XP_044423828.1]	TaWHY2-6D	single-stranded DNA-binding protein WHY2, mitochondrial [NR:XP_020180430.1]	PCC,cCOE,PWM,openChromatin	2.35781
TraesCS6A03G0664400	ethylene-responsive transcription factor 5-like [NR:XP_044406490.1]	TaWHY2-6D	single-stranded DNA-binding protein WHY2, mitochondrial [NR:XP_020180430.1]	PWM,TFbinding,openChromatin	2.35551
TraesCS6B03G0812600	ethylene-responsive transcription factor 5-like [NR:XP_037454446.1]	TaWHY2-6D	single-stranded DNA-binding protein WHY2, mitochondrial [NR:XP_020180430.1]	PWM,TFbinding,openChromatin	2.35551
TraesCS2A03G1263300	auxin response factor 12-like [NR:XP_037479919.1]	TaWHY2-6D	single-stranded DNA-binding protein WHY2, mitochondrial [NR:XP_020180430.1]	PCC,GENIE3,cCOE,openChromatin	2.35215
TraesCS4D03G0844700	homeobox-leucine zipper protein HOX10-like [NR:XP_044377312.1]	TaWHY2-6D	single-stranded DNA-binding protein WHY2, mitochondrial [NR:XP_020180430.1]	PCC,GENIE3,cCOE,openChromatin	2.34567
TraesCS5D03G0523200	ethylene-responsive transcription factor 1 [NR:XP_020194933.1]	TaWHY2-6D	single-stranded DNA-binding protein WHY2, mitochondrial [NR:XP_020180430.1]	PWM,TFbinding,openChromatin	2.34301
TraesCS1A03G0577000	unnamed protein product [NR:VAH06368.1]	TaWHY2-6D	single-stranded DNA-binding protein WHY2, mitochondrial [NR:XP_020180430.1]	PWM,TFbinding,openChromatin	2.27666
TraesCS1D03G0550100	ethylene-responsive transcription factor ERF039 [NR:XP_020150034.1]	TaWHY2-6D	single-stranded DNA-binding protein WHY2, mitochondrial [NR:XP_020180430.1]	PWM,TFbinding,openChromatin	2.27666
TraesCS1B03G0669200	ethylene-responsive transcription factor ERF039-like [NR:XP_037467622.1]	TaWHY2-6D	single-stranded DNA-binding protein WHY2, mitochondrial [NR:XP_020180430.1]	PWM,TFbinding,openChromatin	2.27666
TraesCS4D03G0707900	B3 domain-containing protein Os03g0184500-like [NR:XP_044376697.1]	TaWHY2-6D	single-stranded DNA-binding protein WHY2, mitochondrial [NR:XP_020180430.1]	PCC,GENIE3,cCOE,openChromatin	2.27046
TraesCS6D03G0702200	hypothetical protein CFC21_093811 [NR:KAF7091172.1]	TaWHY2-6D	single-stranded DNA-binding protein WHY2, mitochondrial [NR:XP_020180430.1]	PWM,TFbinding,openChromatin	2.24104
TraesCS6B03G0988000	unnamed protein product [NR:VAI61171.1]	TaWHY2-6D	single-stranded DNA-binding protein WHY2, mitochondrial [NR:XP_020180430.1]	PWM,TFbinding,openChromatin	2.24104
TraesCS6A03G0828200	hypothetical protein CFC21_084594 [NR:KAF7080528.1]	TaWHY2-6D	single-stranded DNA-binding protein WHY2, mitochondrial [NR:XP_020180430.1]	PWM,TFbinding,openChromatin	2.24104
TraesCS1D03G0969000	nuclear transcription factor Y subunit B-4 [NR:XP_020174231.1]	TaWHY2-6D	single-stranded DNA-binding protein WHY2, mitochondrial [NR:XP_020180430.1]	PCC,GENIE3,cCOE,openChromatin	2.21667
TraesCS3D03G0738000	transcription factor HBP-1b(c1) [NR:XP_020180345.1]	TaWHY2-6D	single-stranded DNA-binding protein WHY2, mitochondrial [NR:XP_020180430.1]	PCC,GENIE3,cCOE,openChromatin	2.19367
TraesCS7A03G0494000	transcription factor bHLH49-like [NR:XP_037458378.1]	TaWHY2-6D	single-stranded DNA-binding protein WHY2, mitochondrial [NR:XP_020180430.1]	PCC,cCOE,openChromatin	2.15202
TraesCS1D03G0721500	B3 domain-containing protein Os05g0481400-like [NR:XP_044450860.1]	TaWHY2-6D	single-stranded DNA-binding protein WHY2, mitochondrial [NR:XP_020180430.1]	PCC,cCOE,openChromatin	2.14932
TraesCS3D03G0067600	nucleolar protein dao-5 [NR:XP_020193496.1]	TaWHY2-6D	single-stranded DNA-binding protein WHY2, mitochondrial [NR:XP_020180430.1]	PCC,cCOE,openChromatin	2.14113
TraesCS1B03G0859600	B3 domain-containing protein Os05g0481400-like [NR:XP_037472580.1]	TaWHY2-6D	single-stranded DNA-binding protein WHY2, mitochondrial [NR:XP_020180430.1]	PCC,cCOE,openChromatin	2.13712
TraesCS1A03G0753200	B3 domain-containing protein Os05g0481400-like [NR:XP_044338750.1]	TaWHY2-6D	single-stranded DNA-binding protein WHY2, mitochondrial [NR:XP_020180430.1]	PCC,cCOE,openChromatin	2.11761
TraesCS3A03G0681500	transcription factor-like protein DPB isoform X1 [NR:XP_044341102.1]	TaWHY2-6D	single-stranded DNA-binding protein WHY2, mitochondrial [NR:XP_020180430.1]	PCC,cCOE,openChromatin	2.11723
TraesCS4B03G0127800	hypothetical protein CFC21_056545 [NR:KAF7047649.1]	TaWHY2-6D	single-stranded DNA-binding protein WHY2, mitochondrial [NR:XP_020180430.1]	PCC,cCOE,openChromatin	2.11362
TraesCS2A03G0074300	hypothetical protein CFC21_014716 [NR:KAF6998609.1]	TaWHY2-6D	single-stranded DNA-binding protein WHY2, mitochondrial [NR:XP_020180430.1]	PCC,cCOE,openChromatin	2.10287
TaWHY2-6B	single-stranded DNA-binding protein WHY2, mitochondrial-like [NR:XP_037452455.1]	TaWHY2-6D	single-stranded DNA-binding protein WHY2, mitochondrial [NR:XP_020180430.1]	PCC,GENIE3,openChromatin	2.09788
TraesCS3D03G0621200	transcription factor-like protein DPB [NR:XP_020151361.1]	TaWHY2-6D	single-stranded DNA-binding protein WHY2, mitochondrial [NR:XP_020180430.1]	PCC,cCOE,openChromatin	2.09148
TraesCS5B03G0121800	homeobox-leucine zipper protein HOX33-like [NR:XP_044386786.1]	TaWHY2-6D	single-stranded DNA-binding protein WHY2, mitochondrial [NR:XP_020180430.1]	PCC,PWM,openChromatin	2.08409
TraesCS3B03G0780000	transcription factor-like protein DPB isoform X1 [NR:XP_037417869.1]	TaWHY2-6D	single-stranded DNA-binding protein WHY2, mitochondrial [NR:XP_020180430.1]	PCC,cCOE,openChromatin	2.08131
TraesCS6D03G0437300	transcription factor E2FA isoform X1 [NR:XP_020183251.1]	TaWHY2-6D	single-stranded DNA-binding protein WHY2, mitochondrial [NR:XP_020180430.1]	PCC,PWM,openChromatin	2.07948
TraesCS5A03G1166200LC	putative AP2/ERF and B3 domain-containing protein Os01g0140700 [NR:XP_048527132.1]	TaWHY2-6D	single-stranded DNA-binding protein WHY2, mitochondrial [NR:XP_020180430.1]	PWM,TFbinding,openChromatin	2.07799
TraesCS4B03G0844200	AP2/ERF and B3 domain-containing protein Os01g0141000-like [NR:XP_037428237.1]	TaWHY2-6D	single-stranded DNA-binding protein WHY2, mitochondrial [NR:XP_020180430.1]	PWM,TFbinding,openChromatin	2.07799
TraesCS4A03G0669500	hypothetical protein CFC21_053328 [NR:KAF7044050.1]	TaWHY2-6D	single-stranded DNA-binding protein WHY2, mitochondrial [NR:XP_020180430.1]	PCC,cCOE,openChromatin	2.07576
TraesCS1A03G1085300	hypothetical protein CFC21_004600 [NR:KAF6986904.1]	TaWHY2-6D	single-stranded DNA-binding protein WHY2, mitochondrial [NR:XP_020180430.1]	PCC,cCOE,openChromatin	2.05227
TraesCS3D03G0902300	hypothetical protein CFC21_049299 [NR:KAF7039262.1]	TaWHY2-6D	single-stranded DNA-binding protein WHY2, mitochondrial [NR:XP_020180430.1]	PCC,GENIE3,openChromatin	2.04618
TraesCS6D03G0878000LC	protein FAR1-RELATED SEQUENCE 7-like [NR:XP_044421747.1]	TaWHY2-6D	single-stranded DNA-binding protein WHY2, mitochondrial [NR:XP_020180430.1]	PCC,GENIE3,openChromatin	2.03332
TraesCS2A03G0217400	transcription factor RF2b-like [NR:XP_044455287.1]	TaWHY2-6D	single-stranded DNA-binding protein WHY2, mitochondrial [NR:XP_020180430.1]	PCC,PWM,openChromatin	2.03101
TraesCS4D03G0005000	hypothetical protein CFC21_060007 [NR:KAF7051812.1]	TaWHY2-6D	single-stranded DNA-binding protein WHY2, mitochondrial [NR:XP_020180430.1]	PCC,GENIE3,openChromatin	2.02756
TraesCS1B03G0235500	probable WRKY transcription factor 26 [NR:XP_044386342.1]	TaWHY2-6D	single-stranded DNA-binding protein WHY2, mitochondrial [NR:XP_020180430.1]	PWM,TFbinding,openChromatin	2.02696
TraesCS5D03G0114800	hypothetical protein CFC21_075849 [NR:KAF7070317.1]	TaWHY2-6D	single-stranded DNA-binding protein WHY2, mitochondrial [NR:XP_020180430.1]	PCC,GENIE3,openChromatin	2.02097
TraesCS1A03G0324400	myb-related protein B [NR:XP_044320651.1]	TaWHY2-6D	single-stranded DNA-binding protein WHY2, mitochondrial [NR:XP_020180430.1]	PCC,GENIE3,openChromatin	2.01557
TraesCS5D03G0710200	cell division cycle 5-like protein [NR:XP_044398299.1]	TaWHY2-6D	single-stranded DNA-binding protein WHY2, mitochondrial [NR:XP_020180430.1]	PCC,PWM,openChromatin	2.01405
TraesCS5D03G1124500	B3 domain-containing protein Os06g0194400-like [NR:XP_044400139.1]	TaWHY2-6D	single-stranded DNA-binding protein WHY2, mitochondrial [NR:XP_020180430.1]	PCC,GENIE3,openChromatin	2.01391
TraesCS6D03G0478300	hypothetical protein CFC21_092688 [NR:KAF7089813.1]	TaWHY2-6D	single-stranded DNA-binding protein WHY2, mitochondrial [NR:XP_020180430.1]	PCC,GENIE3,openChromatin	2.01219
TraesCS5D03G0355900LC	uncharacterized protein LOC123120329 [NR:XP_044396234.1]	TaWHY2-6D	single-stranded DNA-binding protein WHY2, mitochondrial [NR:XP_020180430.1]	PCC,GENIE3,openChromatin	2.01153
TraesCS7D03G0820900	transcription factor BIM2 [NR:XP_020178052.1]	TaWHY2-6D	single-stranded DNA-binding protein WHY2, mitochondrial [NR:XP_020180430.1]	PCC,PWM,openChromatin	2.00738
TraesCS3B03G1112500	histone deacetylase HDT2-like [NR:XP_044351390.1]	TaWHY2-6D	single-stranded DNA-binding protein WHY2, mitochondrial [NR:XP_020180430.1]	PCC,GENIE3,openChromatin	2.00612
TraesCS4D03G0193600	LOW QUALITY PROTEIN: B3 domain-containing protein Os11g0197600 [NR:XP_020166536.1]	TaWHY2-6D	single-stranded DNA-binding protein WHY2, mitochondrial [NR:XP_020180430.1]	PCC,GENIE3,openChromatin	2.00583
TraesCS5D03G0122700	single myb histone 5 [NR:XP_020159514.1]	TaWHY2-6D	single-stranded DNA-binding protein WHY2, mitochondrial [NR:XP_020180430.1]	PCC,PWM,openChromatin	2.00533
TraesCS3A03G0967700	histone deacetylase HDT1-like [NR:XP_044342632.1]	TaWHY2-6D	single-stranded DNA-binding protein WHY2, mitochondrial [NR:XP_020180430.1]	PCC,GENIE3,openChromatin	1.99917
TraesCS1D03G0298900	transcription factor MYB3R-4-like isoform X1 [NR:XP_044448827.1]	TaWHY2-6D	single-stranded DNA-binding protein WHY2, mitochondrial [NR:XP_020180430.1]	PCC,GENIE3,openChromatin	1.99633
TraesCS7A03G1011100	putative B3 domain-containing protein Os03g0621600 isoform X1 [NR:XP_044424022.1]	TaWHY2-6D	single-stranded DNA-binding protein WHY2, mitochondrial [NR:XP_020180430.1]	PCC,GENIE3,openChromatin	1.99564
TraesCS4D03G0012200	DNA polymerase epsilon subunit 3-like isoform X1 [NR:XP_044373031.1]	TaWHY2-6D	single-stranded DNA-binding protein WHY2, mitochondrial [NR:XP_020180430.1]	PCC,GENIE3,openChromatin	1.99528
TraesCS7B03G0942100	zinc finger CCCH domain-containing protein 13-like isoform X1 [NR:XP_037465176.1]	TaWHY2-6D	single-stranded DNA-binding protein WHY2, mitochondrial [NR:XP_020180430.1]	PCC,GENIE3,openChromatin	1.99095
TraesCS5A03G0110200	hypothetical protein CFC21_064174 [NR:KAF7056796.1]	TaWHY2-6D	single-stranded DNA-binding protein WHY2, mitochondrial [NR:XP_020180430.1]	PCC,GENIE3,openChromatin	1.99061
TraesCS5A03G0098100	unnamed protein product [NR:VAI12810.1]	TaWHY2-6D	single-stranded DNA-binding protein WHY2, mitochondrial [NR:XP_020180430.1]	PCC,GENIE3,openChromatin	1.98877
TraesCS1A03G0172500	probable WRKY transcription factor 26 isoform X1 [NR:XP_044457908.1]	TaWHY2-6D	single-stranded DNA-binding protein WHY2, mitochondrial [NR:XP_020180430.1]	PWM,TFbinding,openChromatin	1.9841
TraesCS1D03G0166900	probable WRKY transcription factor 26 isoform X1 [NR:XP_020151406.1]	TaWHY2-6D	single-stranded DNA-binding protein WHY2, mitochondrial [NR:XP_020180430.1]	PWM,TFbinding,openChromatin	1.9841
TraesCS3A03G0356000	transcription factor MYB3R-1-like [NR:XP_044339558.1]	TaWHY2-6D	single-stranded DNA-binding protein WHY2, mitochondrial [NR:XP_020180430.1]	PCC,GENIE3,openChromatin	1.97356
TraesCS7D03G1045100	zinc finger CCCH domain-containing protein 13 isoform X3 [NR:XP_020157415.1]	TaWHY2-6D	single-stranded DNA-binding protein WHY2, mitochondrial [NR:XP_020180430.1]	PCC,GENIE3,openChromatin	1.97303
TraesCS5D03G1124100	hypothetical protein CFC21_080746 [NR:KAF7076035.1]	TaWHY2-6D	single-stranded DNA-binding protein WHY2, mitochondrial [NR:XP_020180430.1]	PCC,GENIE3,openChromatin	1.97183
TraesCS2B03G0968100	NAC domain-containing protein 73-like isoform X2 [NR:XP_044325140.1]	TaWHY2-6D	single-stranded DNA-binding protein WHY2, mitochondrial [NR:XP_020180430.1]	PCC,PWM,openChromatin	1.967
TraesCS6D03G0734100	growth-regulating factor 1 [NR:XP_020156076.1]	TaWHY2-6D	single-stranded DNA-binding protein WHY2, mitochondrial [NR:XP_020180430.1]	PCC,GENIE3,openChromatin	1.9669
TraesCS4A03G0730300	hypothetical protein CFC21_053608 [NR:KAF7044376.1]	TaWHY2-6D	single-stranded DNA-binding protein WHY2, mitochondrial [NR:XP_020180430.1]	PCC,GENIE3,openChromatin	1.96618
TraesCS5D03G0746100	disease resistance protein RGA5-like [NR:XP_044398476.1]	TaWHY2-6D	single-stranded DNA-binding protein WHY2, mitochondrial [NR:XP_020180430.1]	PCC,GENIE3,openChromatin	1.9654
TraesCS4A03G0769400	DNA polymerase epsilon subunit 3-like [NR:XP_044365335.1]	TaWHY2-6D	single-stranded DNA-binding protein WHY2, mitochondrial [NR:XP_020180430.1]	PCC,GENIE3,openChromatin	1.95868
TraesCS1D03G1047300	histone deacetylase HDT2 isoform X1 [NR:XP_020199042.1]	TaWHY2-6D	single-stranded DNA-binding protein WHY2, mitochondrial [NR:XP_020180430.1]	PCC,cCOE,openChromatin	1.95314
TraesCS6D03G0688200	E2F transcription factor-like E2FE isoform X1 [NR:XP_020187635.1]	TaWHY2-6D	single-stranded DNA-binding protein WHY2, mitochondrial [NR:XP_020180430.1]	PCC,PWM,openChromatin	1.94756
TraesCS4D03G0057300	zinc finger CCCH domain-containing protein 24 [NR:XP_020195419.1]	TaWHY2-6D	single-stranded DNA-binding protein WHY2, mitochondrial [NR:XP_020180430.1]	PCC,GENIE3,openChromatin	1.94101
TraesCS6A03G0350400	WRKY transcription factor WRKY71-like [NR:XP_037446459.1]	TaWHY2-6D	single-stranded DNA-binding protein WHY2, mitochondrial [NR:XP_020180430.1]	PWM,TFbinding,openChromatin	1.92632
TraesCS6B03G0446800	unnamed protein product [NR:VAI56034.1]	TaWHY2-6D	single-stranded DNA-binding protein WHY2, mitochondrial [NR:XP_020180430.1]	PWM,TFbinding,openChromatin	1.92632
TraesCS4D03G0240400	pathogenesis-related genes transcriptional activator PTI6-like [NR:XP_044374179.1]	TaWHY2-6D	single-stranded DNA-binding protein WHY2, mitochondrial [NR:XP_020180430.1]	PCC,PWM,openChromatin	1.92396
TraesCS5D03G0610500	probable WRKY transcription factor 2 [NR:XP_020200291.1]	TaWHY2-6D	single-stranded DNA-binding protein WHY2, mitochondrial [NR:XP_020180430.1]	PWM,TFbinding,openChromatin	1.92054
TraesCS5B03G0668000	probable WRKY transcription factor 2 [NR:XP_044389237.1]	TaWHY2-6D	single-stranded DNA-binding protein WHY2, mitochondrial [NR:XP_020180430.1]	PWM,TFbinding,openChromatin	1.92054
TraesCS7B03G1129900	WRKY transcription factor WRKY28-like [NR:XP_044433342.1]	TaWHY2-6D	single-stranded DNA-binding protein WHY2, mitochondrial [NR:XP_020180430.1]	PWM,TFbinding,openChromatin	1.91901
TraesCS7D03G1176000	WRKY transcription factor WRKY28-like [NR:XP_044441486.1]	TaWHY2-6D	single-stranded DNA-binding protein WHY2, mitochondrial [NR:XP_020180430.1]	PWM,TFbinding,openChromatin	1.91901
TraesCS5B03G0589800	WRKY transcription factor WRKY76-like [NR:XP_044393151.1]	TaWHY2-6D	single-stranded DNA-binding protein WHY2, mitochondrial [NR:XP_020180430.1]	PWM,TFbinding,openChromatin	1.91018
TaWGRN5A01G284400	WRKY transcription factor WRKY76-like [NR:XP_044385035.1]	TaWHY2-6D	single-stranded DNA-binding protein WHY2, mitochondrial [NR:XP_020180430.1]	PWM,TFbinding,openChromatin	1.91018
TraesCS5D03G0541500	WRKY transcription factor WRKY76-like [NR:XP_044397580.1]	TaWHY2-6D	single-stranded DNA-binding protein WHY2, mitochondrial [NR:XP_020180430.1]	PWM,TFbinding,openChromatin	1.91018
TraesCS7A03G1235800	WRKY transcription factor WRKY28-like [NR:XP_044429510.1]	TaWHY2-6D	single-stranded DNA-binding protein WHY2, mitochondrial [NR:XP_020180430.1]	PWM,TFbinding,openChromatin	1.90938
TraesCS6D03G0304200	WRKY transcription factor WRKY71 [NR:XP_020192814.1]	TaWHY2-6D	single-stranded DNA-binding protein WHY2, mitochondrial [NR:XP_020180430.1]	PWM,TFbinding,openChromatin	1.9085
TraesCS3D03G0496500	protein indeterminate-domain 7 [NR:XP_020184321.1]	TaWHY2-6D	single-stranded DNA-binding protein WHY2, mitochondrial [NR:XP_020180430.1]	PCC,PWM,openChromatin	1.90562
TraesCS5B03G0589900	WRKY transcription factor WRKY76-like [NR:XP_044393152.1]	TaWHY2-6D	single-stranded DNA-binding protein WHY2, mitochondrial [NR:XP_020180430.1]	PWM,TFbinding,openChromatin	1.90473
TraesCS5D03G0541600	hypothetical protein CFC21_077796 [NR:KAF7072699.1]	TaWHY2-6D	single-stranded DNA-binding protein WHY2, mitochondrial [NR:XP_020180430.1]	PWM,TFbinding,openChromatin	1.90473
TraesCS5A03G0577000	WRKY transcription factor WRKY76-like [NR:XP_037434593.1]	TaWHY2-6D	single-stranded DNA-binding protein WHY2, mitochondrial [NR:XP_020180430.1]	PWM,TFbinding,openChromatin	1.90473
TraesCS6D03G0578700	homeobox-leucine zipper protein ROC5-like isoform X1 [NR:XP_044420328.1]	TaWHY2-6D	single-stranded DNA-binding protein WHY2, mitochondrial [NR:XP_020180430.1]	PCC,PWM,openChromatin	1.8849
TraesCS1A03G0043500	zinc finger transcription factor YY1-like [NR:XP_044453453.1]	TaWHY2-6D	single-stranded DNA-binding protein WHY2, mitochondrial [NR:XP_020180430.1]	PCC,cCOE,openChromatin	1.8666
TraesCS7D03G0408300	B3 domain-containing protein Os06g0194400 [NR:XP_020160679.1]	TaWHY2-6D	single-stranded DNA-binding protein WHY2, mitochondrial [NR:XP_020180430.1]	GENIE3,cCOE,openChromatin	1.84756
TraesCS6B03G0786500	homeobox-leucine zipper protein ROC5-like [NR:XP_044413402.1]	TaWHY2-6D	single-stranded DNA-binding protein WHY2, mitochondrial [NR:XP_020180430.1]	PCC,PWM,openChromatin	1.84286
TraesCS7A03G0419500	B3 domain-containing protein Os06g0194400-like [NR:XP_037462814.1]	TaWHY2-6D	single-stranded DNA-binding protein WHY2, mitochondrial [NR:XP_020180430.1]	GENIE3,cCOE,openChromatin	1.82705
TraesCS2D03G1217700	auxin response factor 12-like [NR:XP_044334997.1]	TaWHY2-6D	single-stranded DNA-binding protein WHY2, mitochondrial [NR:XP_020180430.1]	PCC,cCOE,openChromatin	1.81374
TaWGRN6D01G132200	hypothetical protein [NR:MBC2899601.1]	TaWHY2-6D	single-stranded DNA-binding protein WHY2, mitochondrial [NR:XP_020180430.1]	PCC,PWM,openChromatin	1.80857
TraesCS2B03G0108800	zinc finger CCCH domain-containing protein 24-like isoform X1 [NR:XP_044321597.1]	TaWHY2-6D	single-stranded DNA-binding protein WHY2, mitochondrial [NR:XP_020180430.1]	PCC,cCOE,openChromatin	1.80738
TraesCS5A03G1284100	homeobox-leucine zipper protein HOX10 [NR:XP_037437444.1]	TaWHY2-6D	single-stranded DNA-binding protein WHY2, mitochondrial [NR:XP_020180430.1]	PCC,cCOE,openChromatin	1.79343
TraesCS2B03G1444700	auxin response factor 12 [NR:XP_037487906.1]	TaWHY2-6D	single-stranded DNA-binding protein WHY2, mitochondrial [NR:XP_020180430.1]	PCC,cCOE,openChromatin	1.78274
TraesCS4D03G0221100	transcription factor VIP1 [NR:XP_020176682.1]	TaWHY2-6D	single-stranded DNA-binding protein WHY2, mitochondrial [NR:XP_020180430.1]	PCC,PWM,openChromatin	1.78129
TraesCS5B03G1337800	nucleolar protein dao-5-like [NR:XP_037444608.1]	TaWHY2-6D	single-stranded DNA-binding protein WHY2, mitochondrial [NR:XP_020180430.1]	PCC,cCOE,openChromatin	1.78068
TraesCS4A03G0811900	muscle M-line assembly protein unc-89-like [NR:XP_044365519.1]	TaWHY2-6D	single-stranded DNA-binding protein WHY2, mitochondrial [NR:XP_020180430.1]	PCC,cCOE,openChromatin	1.77299
TraesCS2D03G0561800	growth-regulating factor 11-like [NR:XP_044332072.1]	TaWHY2-6D	single-stranded DNA-binding protein WHY2, mitochondrial [NR:XP_020180430.1]	PCC,cCOE,openChromatin	1.75771
TraesCS4B03G0478600	transcription factor RF2b-like [NR:XP_044369842.1]	TaWHY2-6D	single-stranded DNA-binding protein WHY2, mitochondrial [NR:XP_020180430.1]	GENIE3,PWM,openChromatin	1.74227
TraesCS7A03G0926300	myb family transcription factor PHL7-like [NR:XP_044423556.1]	TaWHY2-6D	single-stranded DNA-binding protein WHY2, mitochondrial [NR:XP_020180430.1]	PCC,cCOE,openChromatin	1.73519
TraesCS5A03G0473900	protein PHR1-LIKE 2-like [NR:XP_037434080.1]	TaWHY2-6D	single-stranded DNA-binding protein WHY2, mitochondrial [NR:XP_020180430.1]	PCC,cCOE,openChromatin	1.72822
TraesCS1D03G0351500	transcription factor-like protein DPB [NR:XP_020163241.1]	TaWHY2-6D	single-stranded DNA-binding protein WHY2, mitochondrial [NR:XP_020180430.1]	PCC,cCOE,openChromatin	1.7126
TraesCS3B03G0707000	auxin response factor 2-like isoform X1 [NR:XP_044349395.1]	TaWHY2-6D	single-stranded DNA-binding protein WHY2, mitochondrial [NR:XP_020180430.1]	PCC,cCOE,openChromatin	1.71104
TraesCS5B03G0946900	homeobox-leucine zipper protein HOX32-like [NR:XP_044390328.1]	TaWHY2-6D	single-stranded DNA-binding protein WHY2, mitochondrial [NR:XP_020180430.1]	PCC,cCOE,openChromatin	1.70952
TraesCS3A03G0799100	transcription factor HBP-1b(c1)-like [NR:XP_037407026.1]	TaWHY2-6D	single-stranded DNA-binding protein WHY2, mitochondrial [NR:XP_020180430.1]	PCC,cCOE,openChromatin	1.70862
TraesCS5D03G0067500	GATA zinc finger domain-containing protein 10-like [NR:XP_044394836.1]	TaWHY2-6D	single-stranded DNA-binding protein WHY2, mitochondrial [NR:XP_020180430.1]	PCC,cCOE,openChromatin	1.70784
TraesCS3D03G0577600	hypothetical protein CFC21_047608 [NR:KAF7037161.1]	TaWHY2-6D	single-stranded DNA-binding protein WHY2, mitochondrial [NR:XP_020180430.1]	PCC,cCOE,openChromatin	1.70539
TraesCS4D03G0110500	growth-regulating factor 6 [NR:XP_020187288.1]	TaWHY2-6D	single-stranded DNA-binding protein WHY2, mitochondrial [NR:XP_020180430.1]	PCC,cCOE,openChromatin	1.70524
TraesCS5A03G0901200	homeobox-leucine zipper protein HOX32-like [NR:XP_044382793.1]	TaWHY2-6D	single-stranded DNA-binding protein WHY2, mitochondrial [NR:XP_020180430.1]	PCC,cCOE,openChromatin	1.69243
TraesCS7D03G0138800	barley B recombinant-like protein D [NR:XP_044441877.1]	TaWHY2-6D	single-stranded DNA-binding protein WHY2, mitochondrial [NR:XP_020180430.1]	PCC,cCOE,openChromatin	1.69059
TraesCS3B03G0923000	transcription factor HBP-1b(c1) [NR:XP_044350555.1]	TaWHY2-6D	single-stranded DNA-binding protein WHY2, mitochondrial [NR:XP_020180430.1]	PCC,cCOE,openChromatin	1.68621
TraesCS5B03G0043000	GATA zinc finger domain-containing protein 10-like [NR:XP_044386555.1]	TaWHY2-6D	single-stranded DNA-binding protein WHY2, mitochondrial [NR:XP_020180430.1]	PCC,cCOE,openChromatin	1.68589
TraesCS3D03G0380900	uncharacterized protein LOC123078006 [NR:XP_044356325.1]	TaWHY2-6D	single-stranded DNA-binding protein WHY2, mitochondrial [NR:XP_020180430.1]	PCC,cCOE,openChromatin	1.67583
TraesCS5B03G1292600LC	protein FAR1-RELATED SEQUENCE 6-like [NR:XP_037444462.1]	TaWHY2-6D	single-stranded DNA-binding protein WHY2, mitochondrial [NR:XP_020180430.1]	PCC,cCOE,openChromatin	1.67416
TraesCS1A03G1006100	nuclear transcription factor Y subunit B-4-like [NR:XP_037427527.1]	TaWHY2-6D	single-stranded DNA-binding protein WHY2, mitochondrial [NR:XP_020180430.1]	PCC,cCOE,openChromatin	1.65869
TraesCS5D03G0559000	STOREKEEPER protein-like [NR:XP_044397659.1]	TaWHY2-6D	single-stranded DNA-binding protein WHY2, mitochondrial [NR:XP_020180430.1]	PCC,cCOE,openChromatin	1.65016
TraesCS5D03G0437800	protein PHR1-LIKE 2 [NR:XP_020195365.1]	TaWHY2-6D	single-stranded DNA-binding protein WHY2, mitochondrial [NR:XP_020180430.1]	PCC,cCOE,openChromatin	1.64965
TraesCS1A03G0374400	transcription factor-like protein DPB [NR:XP_044322714.1]	TaWHY2-6D	single-stranded DNA-binding protein WHY2, mitochondrial [NR:XP_020180430.1]	PCC,cCOE,openChromatin	1.64117
TraesCS5D03G1016700	transcription factor BHLH089-like [NR:XP_044399704.1]	TaWHY2-6D	single-stranded DNA-binding protein WHY2, mitochondrial [NR:XP_020180430.1]	PCC,cCOE,openChromatin	1.63589
TraesCS7A03G0837500	transcription factor BIM2-like [NR:XP_037459013.1]	TaWHY2-6D	single-stranded DNA-binding protein WHY2, mitochondrial [NR:XP_020180430.1]	PCC,PWM,openChromatin	1.62856
TraesCS3A03G0393200	uncharacterized protein LOC119267790 [NR:XP_037405125.1]	TaWHY2-6D	single-stranded DNA-binding protein WHY2, mitochondrial [NR:XP_020180430.1]	PCC,cCOE,openChromatin	1.62815
TraesCS5B03G0470100	protein PHR1-LIKE 2-like [NR:XP_037440825.1]	TaWHY2-6D	single-stranded DNA-binding protein WHY2, mitochondrial [NR:XP_020180430.1]	PCC,cCOE,openChromatin	1.62698
TraesCS7D03G0701800	probable transcription factor KAN2 [NR:XP_044443430.1]	TaWHY2-6D	single-stranded DNA-binding protein WHY2, mitochondrial [NR:XP_020180430.1]	PCC,cCOE,openChromatin	1.62582
TraesCS5D03G1158900LC	protein FAR1-RELATED SEQUENCE 6 [NR:XP_020178274.1]	TaWHY2-6D	single-stranded DNA-binding protein WHY2, mitochondrial [NR:XP_020180430.1]	PCC,cCOE,openChromatin	1.62404
TraesCS1A03G0749300	probable WRKY transcription factor 41 [NR:XP_044432661.1]	TaWHY2-6D	single-stranded DNA-binding protein WHY2, mitochondrial [NR:XP_020180430.1]	PCC,PWM,openChromatin	1.62129
TraesCS1A03G0177700	homeobox protein knotted-1-like 10 [NR:XP_044458221.1]	TaWHY2-6D	single-stranded DNA-binding protein WHY2, mitochondrial [NR:XP_020180430.1]	PCC,cCOE,openChromatin	1.61913
TraesCS7B03G0568500	probable transcription factor KAN2 [NR:XP_044435597.1]	TaWHY2-6D	single-stranded DNA-binding protein WHY2, mitochondrial [NR:XP_020180430.1]	PCC,cCOE,openChromatin	1.60996
TraesCS1D03G0173100	homeobox protein knotted-1-like 10 [NR:XP_044448226.1]	TaWHY2-6D	single-stranded DNA-binding protein WHY2, mitochondrial [NR:XP_020180430.1]	PCC,cCOE,openChromatin	1.59362
TraesCS7A03G0734300	probable transcription factor KAN2 [NR:XP_044422417.1]	TaWHY2-6D	single-stranded DNA-binding protein WHY2, mitochondrial [NR:XP_020180430.1]	PCC,cCOE,openChromatin	1.57752
TraesCS3B03G0484100	uncharacterized protein LOC123069508 [NR:XP_044348321.1]	TaWHY2-6D	single-stranded DNA-binding protein WHY2, mitochondrial [NR:XP_020180430.1]	PCC,cCOE,openChromatin	1.57055
TraesCS5D03G0096600	nuclear transcription factor Y subunit A-2-like [NR:XP_044394938.1]	TaWHY2-6D	single-stranded DNA-binding protein WHY2, mitochondrial [NR:XP_020180430.1]	PCC,cCOE,openChromatin	1.52833
TraesCS5B03G1122900	transcription factor BHLH089-like [NR:XP_037443919.1]	TaWHY2-6D	single-stranded DNA-binding protein WHY2, mitochondrial [NR:XP_020180430.1]	PCC,cCOE,openChromatin	1.48624
TraesCS5A03G0504500	zinc finger CCCH domain-containing protein 59-like [NR:XP_044381167.1]	TaWHY2-6D	single-stranded DNA-binding protein WHY2, mitochondrial [NR:XP_020180430.1]	PCC,openChromatin	1.47443
TraesCS5D03G1087300	hypothetical protein CFC21_078293 [NR:KAF7073267.1]	TaWHY2-6D	single-stranded DNA-binding protein WHY2, mitochondrial [NR:XP_020180430.1]	PCC,openChromatin	1.4702
TraesCS4A03G0570900	B3 domain-containing protein Os11g0197600-like [NR:XP_044364353.1]	TaWHY2-6D	single-stranded DNA-binding protein WHY2, mitochondrial [NR:XP_020180430.1]	PCC,openChromatin	1.46007
TraesCS5B03G0104300	auxin response factor 25-like [NR:XP_044386727.1]	TaWHY2-6D	single-stranded DNA-binding protein WHY2, mitochondrial [NR:XP_020180430.1]	PCC,openChromatin	1.45302
TraesCS7A03G1095200	zinc finger CCCH domain-containing protein 13-like isoform X1 [NR:XP_037458457.1]	TaWHY2-6D	single-stranded DNA-binding protein WHY2, mitochondrial [NR:XP_020180430.1]	PCC,openChromatin	1.451
TraesCS6D03G0234600	GATA transcription factor 17-like isoform X1 [NR:XP_044418732.1]	TaWHY2-6D	single-stranded DNA-binding protein WHY2, mitochondrial [NR:XP_020180430.1]	PCC,openChromatin	1.45043
TraesCS5A03G0073100	nuclear transcription factor Y subunit A-2-like isoform X1 [NR:XP_044379312.1]	TaWHY2-6D	single-stranded DNA-binding protein WHY2, mitochondrial [NR:XP_020180430.1]	PCC,cCOE,openChromatin	1.44802
TraesCS4D03G0559300	protein Barley B recombinant [NR:XP_020165863.1]	TaWHY2-6D	single-stranded DNA-binding protein WHY2, mitochondrial [NR:XP_020180430.1]	PCC,openChromatin	1.4394
TraesCS4D03G0653400	transcription factor MTB1-like [NR:XP_044376431.1]	TaWHY2-6D	single-stranded DNA-binding protein WHY2, mitochondrial [NR:XP_020180430.1]	PCC,openChromatin	1.43923
TraesCS4D03G0254500	scarecrow-like protein 3 [NR:XP_020187419.1]	TaWHY2-6D	single-stranded DNA-binding protein WHY2, mitochondrial [NR:XP_020180430.1]	PCC,openChromatin	1.43512
TraesCS4B03G0790600	B3 domain-containing protein Os03g0184500-like [NR:XP_044371331.1]	TaWHY2-6D	single-stranded DNA-binding protein WHY2, mitochondrial [NR:XP_020180430.1]	GENIE3,cCOE,openChromatin	1.43473
TraesCS6D03G0497200LC	protein FAR1-RELATED SEQUENCE 6 [NR:XP_020189240.1]	TaWHY2-6D	single-stranded DNA-binding protein WHY2, mitochondrial [NR:XP_020180430.1]	PCC,openChromatin	1.43257
TraesCS5D03G0699100	transcription factor RF2a [NR:XP_020146433.1]	TaWHY2-6D	single-stranded DNA-binding protein WHY2, mitochondrial [NR:XP_020180430.1]	PCC,openChromatin	1.43216
TraesCS4B03G0231000	B3 domain-containing protein Os11g0197600-like [NR:XP_044368754.1]	TaWHY2-6D	single-stranded DNA-binding protein WHY2, mitochondrial [NR:XP_020180430.1]	PCC,openChromatin	1.43121
TraesCS1D03G0590300	AP2-like ethylene-responsive transcription factor SMOS1 [NR:XP_020196301.1]	TaWHY2-6D	single-stranded DNA-binding protein WHY2, mitochondrial [NR:XP_020180430.1]	PCC,openChromatin	1.43002
TraesCS5D03G0186200	zinc finger CCCH domain-containing protein 62 [NR:XP_020151517.1]	TaWHY2-6D	single-stranded DNA-binding protein WHY2, mitochondrial [NR:XP_020180430.1]	PCC,openChromatin	1.42958
TraesCS6B03G1221000LC	protein FAR1-RELATED SEQUENCE 7-like isoform X1 [NR:XP_044415542.1]	TaWHY2-6D	single-stranded DNA-binding protein WHY2, mitochondrial [NR:XP_020180430.1]	PCC,openChromatin	1.42869
TraesCS5D03G0681400	uncharacterized protein LOC123122106 [NR:XP_044398177.1]	TaWHY2-6D	single-stranded DNA-binding protein WHY2, mitochondrial [NR:XP_020180430.1]	PCC,openChromatin	1.42831
TraesCS5A03G0339700	transcription factor PCF3-like [NR:XP_044380344.1]	TaWHY2-6D	single-stranded DNA-binding protein WHY2, mitochondrial [NR:XP_020180430.1]	PCC,openChromatin	1.42737
TraesCS3A03G0088000	uncharacterized protein DDB_G0286299-like [NR:XP_044338442.1]	TaWHY2-6D	single-stranded DNA-binding protein WHY2, mitochondrial [NR:XP_020180430.1]	PCC,openChromatin	1.42511
TraesCS1B03G1149500	auxin response factor 15-like [NR:XP_044421257.1]	TaWHY2-6D	single-stranded DNA-binding protein WHY2, mitochondrial [NR:XP_020180430.1]	PCC,openChromatin	1.42314
TraesCS2D03G0509400	DNA-binding protein EMBP-1 isoform X1 [NR:XP_020158992.1]	TaWHY2-6D	single-stranded DNA-binding protein WHY2, mitochondrial [NR:XP_020180430.1]	PCC,openChromatin	1.41933
TraesCS7D03G0959900	zinc finger CCCH domain-containing protein 46-like isoform X1 [NR:XP_044441355.1]	TaWHY2-6D	single-stranded DNA-binding protein WHY2, mitochondrial [NR:XP_020180430.1]	PCC,openChromatin	1.41847
TraesCS4A03G0149600	protein Barley B recombinant [NR:XP_044362781.1]	TaWHY2-6D	single-stranded DNA-binding protein WHY2, mitochondrial [NR:XP_020180430.1]	PCC,openChromatin	1.41822
TraesCS1A03G0628500	AP2-like ethylene-responsive transcription factor SMOS1 [NR:XP_037415081.1]	TaWHY2-6D	single-stranded DNA-binding protein WHY2, mitochondrial [NR:XP_020180430.1]	PCC,openChromatin	1.41741
TraesCS4B03G0630300	protein Barley B recombinant-like [NR:XP_037425673.1]	TaWHY2-6D	single-stranded DNA-binding protein WHY2, mitochondrial [NR:XP_020180430.1]	PCC,openChromatin	1.41488
TraesCS2D03G0911400	protein RKD5 [NR:XP_020158589.1]	TaWHY2-6D	single-stranded DNA-binding protein WHY2, mitochondrial [NR:XP_020180430.1]	PCC,openChromatin	1.4139
TraesCS7A03G1322900	transcription factor bHLH93-like [NR:XP_044425383.1]	TaWHY2-6D	single-stranded DNA-binding protein WHY2, mitochondrial [NR:XP_020180430.1]	PCC,openChromatin	1.41304
TraesCS2D03G0769400LC	protein FAR1-RELATED SEQUENCE 6-like [NR:XP_044333073.1]	TaWHY2-6D	single-stranded DNA-binding protein WHY2, mitochondrial [NR:XP_020180430.1]	PCC,openChromatin	1.41285
TraesCS5B03G0370500LC	uncharacterized protein LOC123111234 [NR:XP_044387914.1]	TaWHY2-6D	single-stranded DNA-binding protein WHY2, mitochondrial [NR:XP_020180430.1]	PCC,openChromatin	1.41176
TraesCS3D03G0237900	hypothetical protein CFC21_046288 [NR:KAF7035404.1]	TaWHY2-6D	single-stranded DNA-binding protein WHY2, mitochondrial [NR:XP_020180430.1]	PCC,openChromatin	1.4116
TraesCS5D03G1110900	GATA transcription factor 15 [NR:XP_020169086.1]	TaWHY2-6D	single-stranded DNA-binding protein WHY2, mitochondrial [NR:XP_020180430.1]	PCC,openChromatin	1.41123
TraesCS4A03G0882400	B3 domain-containing protein Os06g0194400-like [NR:XP_044365813.1]	TaWHY2-6D	single-stranded DNA-binding protein WHY2, mitochondrial [NR:XP_020180430.1]	PCC,openChromatin	1.40933
TraesCS1D03G0985600	dnaJ homolog subfamily C member 2-like [NR:XP_044451969.1]	TaWHY2-6D	single-stranded DNA-binding protein WHY2, mitochondrial [NR:XP_020180430.1]	PCC,openChromatin	1.40893
TraesCS6D03G0749100	zinc finger CCCH domain-containing protein 55-like isoform X1 [NR:XP_044421197.1]	TaWHY2-6D	single-stranded DNA-binding protein WHY2, mitochondrial [NR:XP_020180430.1]	PCC,openChromatin	1.40875
TraesCS2B03G1075800	unnamed protein product [NR:VAH50446.1]	TaWHY2-6D	single-stranded DNA-binding protein WHY2, mitochondrial [NR:XP_020180430.1]	PCC,openChromatin	1.40557
TraesCS7D03G0100300	growth-regulating factor 5-like [NR:XP_044440226.1]	TaWHY2-6D	single-stranded DNA-binding protein WHY2, mitochondrial [NR:XP_020180430.1]	PCC,openChromatin	1.40399
TraesCS5A03G0171000	zinc finger CCCH domain-containing protein 62-like [NR:XP_044379639.1]	TaWHY2-6D	single-stranded DNA-binding protein WHY2, mitochondrial [NR:XP_020180430.1]	PCC,openChromatin	1.40312
TraesCS6D03G0581700	zinc finger CCCH domain-containing protein 17-like [NR:XP_044420342.1]	TaWHY2-6D	single-stranded DNA-binding protein WHY2, mitochondrial [NR:XP_020180430.1]	PCC,openChromatin	1.40272
TraesCS2A03G0316100	B3 domain-containing protein Os06g0194400-like [NR:XP_044455726.1]	TaWHY2-6D	single-stranded DNA-binding protein WHY2, mitochondrial [NR:XP_020180430.1]	PCC,openChromatin	1.40123

## Sheet: Table S6
Table S6. The downstream target genes of TaWHYs in bread wheat.
TF	TF description	Target	Target description	Evidence	Score
TaWHY1-4A	single-stranded DNA-binding protein WHY1, chloroplastic-like [NR:XP_044366111.1]	TraesCS4D03G0238600	elongation factor P [NR:XP_020172263.1]	PCC,GENIE3,cCOE,openChromatin	2.82751
TaWHY1-4A	single-stranded DNA-binding protein WHY1, chloroplastic-like [NR:XP_044366111.1]	TraesCS4B03G0459300	ATP-dependent Clp protease proteolytic subunit 6, chloroplastic-like isoform X1 [NR:XP_037430231.1]	PCC,GENIE3,cCOE,openChromatin	2.82361
TaWHY1-4A	single-stranded DNA-binding protein WHY1, chloroplastic-like [NR:XP_044366111.1]	TraesCS3B03G0663800	hypothetical protein CFC21_041503 [NR:KAF7029857.1]	PCC,GENIE3,cCOE,openChromatin	2.80125
TaWHY1-4A	single-stranded DNA-binding protein WHY1, chloroplastic-like [NR:XP_044366111.1]	TraesCS4B03G0279600	elongation factor P [NR:XP_020172263.1]	PCC,GENIE3,cCOE,openChromatin	2.798
TaWHY1-4A	single-stranded DNA-binding protein WHY1, chloroplastic-like [NR:XP_044366111.1]	TraesCS2B03G0725100	glutamyl-tRNA(Gln) amidotransferase subunit B, chloroplastic/mitochondrial [NR:XP_037485158.1]	PCC,GENIE3,cCOE,openChromatin	2.79505
TaWHY1-4A	single-stranded DNA-binding protein WHY1, chloroplastic-like [NR:XP_044366111.1]	TraesCS1D03G0058100	uncharacterized protein At5g02240-like [NR:XP_044447798.1]	PCC,GENIE3,cCOE,openChromatin	2.78163
TaWHY1-4A	single-stranded DNA-binding protein WHY1, chloroplastic-like [NR:XP_044366111.1]	TraesCS1D03G0454200	uncharacterized protein LOC109746193 [NR:XP_020160916.1]	PCC,GENIE3,cCOE,openChromatin	2.78148
TaWHY1-4A	single-stranded DNA-binding protein WHY1, chloroplastic-like [NR:XP_044366111.1]	TraesCS4A03G0519500	elongation factor P-like [NR:XP_044364159.1]	PCC,GENIE3,cCOE,openChromatin	2.77236
TaWHY1-4A	single-stranded DNA-binding protein WHY1, chloroplastic-like [NR:XP_044366111.1]	TraesCS3D03G0536800	uroporphyrinogen decarboxylase 1, chloroplastic [NR:XP_020173126.1]	PCC,GENIE3,cCOE,openChromatin	2.77069
TaWHY1-4A	single-stranded DNA-binding protein WHY1, chloroplastic-like [NR:XP_044366111.1]	TraesCS4D03G0356900	ATP-dependent Clp protease proteolytic subunit 6, chloroplastic-like isoform X1 [NR:XP_044374944.1]	PCC,GENIE3,cCOE,openChromatin	2.76907
TaWHY1-4A	single-stranded DNA-binding protein WHY1, chloroplastic-like [NR:XP_044366111.1]	TraesCS5B03G1215400	transcription termination/antitermination protein NusG-like [NR:XP_037444215.1]	PCC,GENIE3,cCOE,openChromatin	2.76783
TaWHY1-4A	single-stranded DNA-binding protein WHY1, chloroplastic-like [NR:XP_044366111.1]	TraesCS2A03G0645400	glutamyl-tRNA(Gln) amidotransferase subunit B, chloroplastic/mitochondrial-like [NR:XP_044457073.1]	PCC,GENIE3,cCOE,openChromatin	2.76663
TaWHY1-4A	single-stranded DNA-binding protein WHY1, chloroplastic-like [NR:XP_044366111.1]	TraesCS4D03G0513300	Starch synthase 3	PCC,GENIE3,cCOE,openChromatin	2.76627
TaWHY1-4A	single-stranded DNA-binding protein WHY1, chloroplastic-like [NR:XP_044366111.1]	TraesCS7B03G1214600	chloroplast processing peptidase-like [NR:XP_044434072.1]	PCC,GENIE3,cCOE,openChromatin	2.76453
TaWHY1-4A	single-stranded DNA-binding protein WHY1, chloroplastic-like [NR:XP_044366111.1]	TraesCS5B03G0127200	protoporphyrinogen oxidase, chloroplastic-like [NR:XP_044386799.1]	PCC,GENIE3,cCOE,openChromatin	2.75806
TaWHY1-4A	single-stranded DNA-binding protein WHY1, chloroplastic-like [NR:XP_044366111.1]	TraesCS1B03G0591300LC	unnamed protein product [NR:VAH17292.1]	PCC,GENIE3,cCOE,openChromatin	2.75159
TaWHY1-4A	single-stranded DNA-binding protein WHY1, chloroplastic-like [NR:XP_044366111.1]	TraesCS1D03G0376300	tyrosine--tRNA ligase, chloroplastic/mitochondrial [NR:XP_020173181.2]	PCC,GENIE3,cCOE,openChromatin	2.74412
TaWHY1-4A	single-stranded DNA-binding protein WHY1, chloroplastic-like [NR:XP_044366111.1]	TraesCS4A03G0332200	50S ribosomal protein L6, chloroplastic-like [NR:XP_044363557.1]	PCC,GENIE3,cCOE,openChromatin	2.74317
TaWHY1-4A	single-stranded DNA-binding protein WHY1, chloroplastic-like [NR:XP_044366111.1]	TraesCS3A03G0583600	uroporphyrinogen decarboxylase 1, chloroplastic-like [NR:XP_037405940.1]	PCC,GENIE3,cCOE,openChromatin	2.7422
TaWHY1-4A	single-stranded DNA-binding protein WHY1, chloroplastic-like [NR:XP_044366111.1]	TraesCS1D03G0956600	GTPase ERA-like, chloroplastic [NR:XP_020176388.1]	PCC,GENIE3,cCOE,openChromatin	2.73153
TaWHY1-4A	single-stranded DNA-binding protein WHY1, chloroplastic-like [NR:XP_044366111.1]	TraesCS2A03G1208500	glutamyl-tRNA(Gln) amidotransferase subunit A, chloroplastic/mitochondrial-like [NR:XP_044459482.1]	PCC,GENIE3,cCOE,openChromatin	2.73006
TaWHY1-4A	single-stranded DNA-binding protein WHY1, chloroplastic-like [NR:XP_044366111.1]	TraesCS6D03G0671800	pentatricopeptide repeat-containing protein PPR5 homolog, chloroplastic [NR:XP_020155857.1]	PCC,GENIE3,cCOE,openChromatin	2.72541
TaWHY1-4A	single-stranded DNA-binding protein WHY1, chloroplastic-like [NR:XP_044366111.1]	TraesCS4D03G0338300	CDK5RAP1-like protein [NR:XP_020162263.2]	PCC,GENIE3,cCOE,openChromatin	2.71025
TaWHY1-4A	single-stranded DNA-binding protein WHY1, chloroplastic-like [NR:XP_044366111.1]	TraesCS3B03G0604000	peptide deformylase 1A, chloroplastic-like isoform X1 [NR:XP_044344623.1]	PCC,GENIE3,cCOE,openChromatin	2.70632
TaWHY1-4A	single-stranded DNA-binding protein WHY1, chloroplastic-like [NR:XP_044366111.1]	TraesCS5B03G1221400	50S ribosomal protein L18, chloroplastic-like [NR:XP_037444236.1]	PCC,GENIE3,cCOE,openChromatin	2.70542
TaWHY1-4A	single-stranded DNA-binding protein WHY1, chloroplastic-like [NR:XP_044366111.1]	TraesCS5A03G0115200	protoporphyrinogen oxidase, chloroplastic [NR:XP_037432241.1]	PCC,GENIE3,cCOE,openChromatin	2.70251
TaWHY1-4A	single-stranded DNA-binding protein WHY1, chloroplastic-like [NR:XP_044366111.1]	TraesCS5D03G0137500	protoporphyrinogen oxidase, chloroplastic [NR:XP_020151190.1]	PCC,GENIE3,cCOE,openChromatin	2.70207
TaWHY1-4A	single-stranded DNA-binding protein WHY1, chloroplastic-like [NR:XP_044366111.1]	TraesCS1A03G0068200	uncharacterized protein At5g02240-like [NR:XP_048562816.1]	PCC,GENIE3,cCOE,openChromatin	2.69899
TaWHY1-4A	single-stranded DNA-binding protein WHY1, chloroplastic-like [NR:XP_044366111.1]	TraesCS3D03G0479000	peptide deformylase 1A, chloroplastic isoform X2 [NR:XP_020173111.1]	PCC,GENIE3,cCOE,openChromatin	2.69755
TaWHY1-4A	single-stranded DNA-binding protein WHY1, chloroplastic-like [NR:XP_044366111.1]	TraesCS7D03G1229500	chloroplast processing peptidase [NR:XP_020151333.1]	PCC,GENIE3,cCOE,openChromatin	2.69686
TaWHY1-4A	single-stranded DNA-binding protein WHY1, chloroplastic-like [NR:XP_044366111.1]	TraesCS3B03G0786000	50S ribosomal protein L13-like [NR:XP_037413859.1]	PCC,GENIE3,cCOE,openChromatin	2.69529
TaWHY1-4A	single-stranded DNA-binding protein WHY1, chloroplastic-like [NR:XP_044366111.1]	TraesCS1A03G0505600	protein COFACTOR ASSEMBLY OF COMPLEX C SUBUNIT B CCB2, chloroplastic-like isoform X1 [NR:XP_044328447.1]	PCC,GENIE3,cCOE,openChromatin	2.69423
TaWHY1-4A	single-stranded DNA-binding protein WHY1, chloroplastic-like [NR:XP_044366111.1]	TraesCS3B03G0794400	tryptophan--tRNA ligase, chloroplastic/mitochondrial-like isoform X2 [NR:XP_037413903.1]	PCC,GENIE3,cCOE,openChromatin	2.69341
TaWHY1-4A	single-stranded DNA-binding protein WHY1, chloroplastic-like [NR:XP_044366111.1]	TraesCS5D03G1103800	50S ribosomal protein L18, chloroplastic [NR:XP_020166221.1]	PCC,GENIE3,cCOE,openChromatin	2.68942
TaWHY1-4A	single-stranded DNA-binding protein WHY1, chloroplastic-like [NR:XP_044366111.1]	TraesCS7D03G1043200	50S ribosomal protein L24, chloroplastic [NR:XP_020157423.1]	PCC,GENIE3,cCOE,openChromatin	2.68433
TaWHY1-4A	single-stranded DNA-binding protein WHY1, chloroplastic-like [NR:XP_044366111.1]	TraesCS4D03G0794400	50S ribosomal protein L11, chloroplastic [NR:XP_020151384.1]	PCC,GENIE3,cCOE,openChromatin	2.68132
TaWHY1-4A	single-stranded DNA-binding protein WHY1, chloroplastic-like [NR:XP_044366111.1]	TraesCS4A03G0352400	ATP-dependent Clp protease proteolytic subunit 6, chloroplastic-like [NR:XP_044363590.1]	PCC,GENIE3,cCOE,openChromatin	2.67804
TaWHY1-4A	single-stranded DNA-binding protein WHY1, chloroplastic-like [NR:XP_044366111.1]	TraesCS3D03G0637600	tryptophan--tRNA ligase, chloroplastic/mitochondrial-like [NR:XP_044349859.1]	PCC,GENIE3,cCOE,openChromatin	2.67757
TaWHY1-4A	single-stranded DNA-binding protein WHY1, chloroplastic-like [NR:XP_044366111.1]	TraesCS5D03G0247100	nucleoside diphosphate kinase 2, chloroplastic [NR:XP_020160287.1]	PCC,GENIE3,cCOE,openChromatin	2.67687
TaWHY1-4A	single-stranded DNA-binding protein WHY1, chloroplastic-like [NR:XP_044366111.1]	TraesCS2B03G0704600	proline--tRNA ligase, chloroplastic/mitochondrial-like [NR:XP_044323865.1]	PCC,GENIE3,cCOE,openChromatin	2.67639
TaWHY1-4A	single-stranded DNA-binding protein WHY1, chloroplastic-like [NR:XP_044366111.1]	TraesCS5A03G0891200	glutamyl-tRNA(Gln) amidotransferase subunit C, chloroplastic/mitochondrial-like [NR:XP_044382743.1]	PCC,GENIE3,cCOE,openChromatin	2.67203
TaWHY1-4A	single-stranded DNA-binding protein WHY1, chloroplastic-like [NR:XP_044366111.1]	TraesCS1D03G0215900	protease Do-like 2, chloroplastic [NR:XP_020184987.1]	PCC,GENIE3,cCOE,openChromatin	2.67053
TaWHY1-4A	single-stranded DNA-binding protein WHY1, chloroplastic-like [NR:XP_044366111.1]	TraesCS2A03G0777900	3-oxoacyl-[acyl-carrier-protein] synthase I, chloroplastic-like [NR:XP_044457651.1]	PCC,GENIE3,cCOE,openChromatin	2.67031
TaWHY1-4A	single-stranded DNA-binding protein WHY1, chloroplastic-like [NR:XP_044366111.1]	TraesCS5D03G0994200	probable GTP-binding protein OBGC2 isoform X1 [NR:XP_044399657.1]	PCC,GENIE3,cCOE,openChromatin	2.6674
TaWHY1-4A	single-stranded DNA-binding protein WHY1, chloroplastic-like [NR:XP_044366111.1]	TraesCS2D03G0028200	fructokinase-like 2, chloroplastic [NR:XP_020191921.1]	PCC,GENIE3,cCOE,openChromatin	2.66733
TaWHY1-4A	single-stranded DNA-binding protein WHY1, chloroplastic-like [NR:XP_044366111.1]	TraesCS3B03G0583200	ATP-dependent Clp protease proteolytic subunit 3, chloroplastic-like [NR:XP_037412890.1]	PCC,GENIE3,cCOE,openChromatin	2.667
TaWHY1-4A	single-stranded DNA-binding protein WHY1, chloroplastic-like [NR:XP_044366111.1]	TraesCS7B03G1217900	RNA pseudouridine synthase 2, chloroplastic-like [NR:XP_044434104.1]	PCC,GENIE3,cCOE,openChromatin	2.66591
TaWHY1-4A	single-stranded DNA-binding protein WHY1, chloroplastic-like [NR:XP_044366111.1]	TraesCS2B03G0839700	psbP domain-containing protein 2, chloroplastic-like isoform X1 [NR:XP_044319966.1]	PCC,GENIE3,cCOE,openChromatin	2.66542
TaWHY1-4A	single-stranded DNA-binding protein WHY1, chloroplastic-like [NR:XP_044366111.1]	TraesCS4A03G0908400	50S ribosomal protein L18, chloroplastic-like [NR:XP_037423092.1]	PCC,GENIE3,cCOE,openChromatin	2.66399
TaWHY1-4A	single-stranded DNA-binding protein WHY1, chloroplastic-like [NR:XP_044366111.1]	TraesCS3D03G0627400	50S ribosomal protein L13-like [NR:XP_044357616.1]	PCC,GENIE3,cCOE,openChromatin	2.66348
TaWHY1-4A	single-stranded DNA-binding protein WHY1, chloroplastic-like [NR:XP_044366111.1]	TraesCS6D03G0549200	50S ribosomal protein L19, chloroplastic-like [NR:XP_044420186.1]	PCC,GENIE3,cCOE,openChromatin	2.66195
TaWHY1-4A	single-stranded DNA-binding protein WHY1, chloroplastic-like [NR:XP_044366111.1]	TraesCS7A03G1091400	50S ribosomal protein L24, chloroplastic [NR:XP_020157423.1]	PCC,GENIE3,cCOE,openChromatin	2.66034
TaWHY1-4A	single-stranded DNA-binding protein WHY1, chloroplastic-like [NR:XP_044366111.1]	TraesCS4A03G0365100	CDK5RAP1-like protein [NR:XP_044363622.1]	PCC,GENIE3,cCOE,openChromatin	2.65878
TaWHY1-4A	single-stranded DNA-binding protein WHY1, chloroplastic-like [NR:XP_044366111.1]	TraesCS2A03G0487000	hypothetical protein CFC21_016592 [NR:KAF7000773.1]	PCC,GENIE3,cCOE,openChromatin	2.65842
TaWHY1-4A	single-stranded DNA-binding protein WHY1, chloroplastic-like [NR:XP_044366111.1]	TraesCS2D03G0603200	glutamyl-tRNA(Gln) amidotransferase subunit B, chloroplastic/mitochondrial [NR:XP_020149455.1]	PCC,GENIE3,cCOE,openChromatin	2.65793
TaWHY1-4A	single-stranded DNA-binding protein WHY1, chloroplastic-like [NR:XP_044366111.1]	TraesCS1D03G0625800	uncharacterized protein LOC109779324 [NR:XP_020193518.1]	PCC,GENIE3,cCOE,openChromatin	2.65756
TaWHY1-4A	single-stranded DNA-binding protein WHY1, chloroplastic-like [NR:XP_044366111.1]	TraesCS3A03G0499900	ATP-dependent Clp protease proteolytic subunit 3, chloroplastic-like [NR:XP_044340178.1]	PCC,GENIE3,cCOE,openChromatin	2.65735
TaWHY1-4A	single-stranded DNA-binding protein WHY1, chloroplastic-like [NR:XP_044366111.1]	TraesCS5B03G0995400	uncharacterized protein LOC123113386 [NR:XP_044390542.1]	PCC,GENIE3,cCOE,openChromatin	2.65717
TaWHY1-4A	single-stranded DNA-binding protein WHY1, chloroplastic-like [NR:XP_044366111.1]	TraesCS1A03G0407200	hypothetical protein CFC21_001591 [NR:KAF6983394.1]	PCC,GENIE3,cCOE,openChromatin	2.65474
TaWHY1-4A	single-stranded DNA-binding protein WHY1, chloroplastic-like [NR:XP_044366111.1]	TraesCS5A03G0095900	uncharacterized protein At3g49140-like [NR:XP_037432168.1]	PCC,GENIE3,cCOE,openChromatin	2.65449
TaWHY1-4A	single-stranded DNA-binding protein WHY1, chloroplastic-like [NR:XP_044366111.1]	TraesCS4B03G0619200	probable 4-hydroxy-tetrahydrodipicolinate reductase 2, chloroplastic [NR:XP_037425597.1]	PCC,GENIE3,cCOE,openChromatin	2.65411
TaWHY1-4A	single-stranded DNA-binding protein WHY1, chloroplastic-like [NR:XP_044366111.1]	TraesCS5B03G0938600	glutamyl-tRNA(Gln) amidotransferase subunit C, chloroplastic/mitochondrial-like isoform X1 [NR:XP_037443221.1]	PCC,GENIE3,cCOE,openChromatin	2.65285
TaWHY1-4A	single-stranded DNA-binding protein WHY1, chloroplastic-like [NR:XP_044366111.1]	TraesCS4D03G0788700	50S ribosomal protein L5, chloroplastic [NR:XP_020182479.1]	PCC,GENIE3,cCOE,openChromatin	2.65194
TaWHY1-4A	single-stranded DNA-binding protein WHY1, chloroplastic-like [NR:XP_044366111.1]	TraesCS2A03G1188700	hypothetical protein CFC21_019562 [NR:KAF7004327.1]	PCC,GENIE3,cCOE,openChromatin	2.64675
TaWHY1-4A	single-stranded DNA-binding protein WHY1, chloroplastic-like [NR:XP_044366111.1]	TraesCS4B03G0902500	50S ribosomal protein L11, chloroplastic-like [NR:XP_044371757.1]	PCC,GENIE3,cCOE,openChromatin	2.64564
TaWHY1-4A	single-stranded DNA-binding protein WHY1, chloroplastic-like [NR:XP_044366111.1]	TraesCS5D03G0113000	uncharacterized protein At3g49140-like [NR:XP_044395038.1]	PCC,GENIE3,cCOE,openChromatin	2.64552
TaWHY1-4A	single-stranded DNA-binding protein WHY1, chloroplastic-like [NR:XP_044366111.1]	TraesCS5A03G1207600	50S ribosomal protein L11, chloroplastic-like [NR:XP_037437200.1]	PCC,GENIE3,cCOE,openChromatin	2.64407
TaWHY1-4A	single-stranded DNA-binding protein WHY1, chloroplastic-like [NR:XP_044366111.1]	TraesCS4D03G0139700	thioredoxin-like protein CITRX, chloroplastic [NR:XP_044373640.1]	PCC,GENIE3,cCOE,openChromatin	2.64242
TaWHY1-4A	single-stranded DNA-binding protein WHY1, chloroplastic-like [NR:XP_044366111.1]	TraesCS4B03G0715300	putative ribosomal large subunit pseudouridine synthase SVR1, chloroplastic [NR:XP_044371022.1]	PCC,GENIE3,cCOE,openChromatin	2.63767
TaWHY1-4A	single-stranded DNA-binding protein WHY1, chloroplastic-like [NR:XP_044366111.1]	TraesCS4B03G0446500	CDK5RAP1-like protein [NR:XP_044369729.1]	PCC,GENIE3,cCOE,openChromatin	2.63711
TaWHY1-4A	single-stranded DNA-binding protein WHY1, chloroplastic-like [NR:XP_044366111.1]	TraesCS2D03G0702400	psbP domain-containing protein 2, chloroplastic [NR:XP_020196189.1]	PCC,GENIE3,cCOE,openChromatin	2.63468
TaWHY1-4A	single-stranded DNA-binding protein WHY1, chloroplastic-like [NR:XP_044366111.1]	TraesCS5B03G0100900	uncharacterized protein At3g49140-like [NR:XP_044386710.1]	PCC,GENIE3,cCOE,openChromatin	2.6345
TaWHY1-4A	single-stranded DNA-binding protein WHY1, chloroplastic-like [NR:XP_044366111.1]	TraesCS4A03G1080200	superoxide dismutase [NR:XP_044427502.1]	PCC,GENIE3,cCOE,openChromatin	2.63381
TaWHY1-4A	single-stranded DNA-binding protein WHY1, chloroplastic-like [NR:XP_044366111.1]	TraesCS5D03G0853500	glutamyl-tRNA(Gln) amidotransferase subunit C, chloroplastic/mitochondrial [NR:XP_020155674.1]	PCC,GENIE3,cCOE,openChromatin	2.6336
TaWHY1-4A	single-stranded DNA-binding protein WHY1, chloroplastic-like [NR:XP_044366111.1]	TraesCS2D03G0527300	hypothetical protein CFC21_029463 [NR:KAF7015690.1]	PCC,GENIE3,cCOE,openChromatin	2.63195
TaWHY1-4A	single-stranded DNA-binding protein WHY1, chloroplastic-like [NR:XP_044366111.1]	TraesCSU03G0049600	pentatricopeptide repeat-containing protein At3g59040-like [NR:XP_037416199.1]	PCC,GENIE3,cCOE,openChromatin	2.6287
TaWHY1-4A	single-stranded DNA-binding protein WHY1, chloroplastic-like [NR:XP_044366111.1]	TraesCS5B03G1105700	probable GTP-binding protein OBGC2 [NR:XP_044390979.1]	PCC,GENIE3,cCOE,openChromatin	2.62841
TaWHY1-4A	single-stranded DNA-binding protein WHY1, chloroplastic-like [NR:XP_044366111.1]	TraesCS4A03G0358500	RNA polymerase sigma factor sigB-like [NR:XP_044363595.1]	PCC,GENIE3,cCOE,openChromatin	2.62815
TaWHY1-4A	single-stranded DNA-binding protein WHY1, chloroplastic-like [NR:XP_044366111.1]	TraesCS1B03G1172500	GTPase ERA-like, chloroplastic [NR:XP_044422031.1]	PCC,GENIE3,cCOE,openChromatin	2.6277
TaWHY1-4A	single-stranded DNA-binding protein WHY1, chloroplastic-like [NR:XP_044366111.1]	TraesCS6A03G0827600	50S ribosomal protein L29, chloroplastic-like [NR:XP_037448374.1]	PCC,GENIE3,cCOE,openChromatin	2.62539
TaWHY1-4A	single-stranded DNA-binding protein WHY1, chloroplastic-like [NR:XP_044366111.1]	TraesCS5A03G0987600	ribosome-binding ATPase YchF-like [NR:XP_044383235.1]	PCC,GENIE3,cCOE,openChromatin	2.62536
TaWHY1-4A	single-stranded DNA-binding protein WHY1, chloroplastic-like [NR:XP_044366111.1]	TraesCS1A03G0480400LC	uncharacterized protein LOC123048542 [NR:XP_044327562.1]	PCC,GENIE3,cCOE,openChromatin	2.62521
TaWHY1-4A	single-stranded DNA-binding protein WHY1, chloroplastic-like [NR:XP_044366111.1]	TraesCS3D03G0746300	cysteine synthase [NR:XP_020170653.1]	PCC,GENIE3,cCOE,openChromatin	2.62358
TaWHY1-4A	single-stranded DNA-binding protein WHY1, chloroplastic-like [NR:XP_044366111.1]	TraesCS5A03G1203300	50S ribosomal protein L5, chloroplastic-like [NR:XP_037437175.1]	PCC,GENIE3,cCOE,openChromatin	2.62311
TaWHY1-4A	single-stranded DNA-binding protein WHY1, chloroplastic-like [NR:XP_044366111.1]	TraesCS1B03G0754600	uncharacterized protein LOC119343973 [NR:XP_037470557.1]	PCC,GENIE3,cCOE,openChromatin	2.62212
TaWHY1-4A	single-stranded DNA-binding protein WHY1, chloroplastic-like [NR:XP_044366111.1]	TraesCS1A03G0664300	uncharacterized protein LOC123055942 isoform X1 [NR:XP_044335677.1]	PCC,GENIE3,cCOE,openChromatin	2.62205
TaWHY1-4A	single-stranded DNA-binding protein WHY1, chloroplastic-like [NR:XP_044366111.1]	TraesCS2B03G1379300	glutamyl-tRNA(Gln) amidotransferase subunit A, chloroplastic/mitochondrial [NR:XP_037487707.1]	PCC,GENIE3,cCOE,openChromatin	2.61982
TaWHY1-4A	single-stranded DNA-binding protein WHY1, chloroplastic-like [NR:XP_044366111.1]	TraesCS2A03G0760900	psbP domain-containing protein 2, chloroplastic-like [NR:XP_037477874.1]	PCC,GENIE3,cCOE,openChromatin	2.61977
TaWHY1-4A	single-stranded DNA-binding protein WHY1, chloroplastic-like [NR:XP_044366111.1]	TraesCS7A03G0564300	putative tRNA (cytidine(34)-2'-O)-methyltransferase [NR:XP_044426856.1]	PCC,GENIE3,cCOE,openChromatin	2.61888
TaWHY1-4A	single-stranded DNA-binding protein WHY1, chloroplastic-like [NR:XP_044366111.1]	TraesCS1D03G0558200	chlorophyll synthase, chloroplastic [NR:XP_020154036.1]	PCC,GENIE3,cCOE,openChromatin	2.61868
TaWHY1-4A	single-stranded DNA-binding protein WHY1, chloroplastic-like [NR:XP_044366111.1]	TraesCS6B03G0342200	ribosomal RNA small subunit methyltransferase H-like [NR:XP_044411449.1]	PCC,GENIE3,cCOE,openChromatin	2.61684
TaWHY1-4A	single-stranded DNA-binding protein WHY1, chloroplastic-like [NR:XP_044366111.1]	TraesCS6D03G0701100	50S ribosomal protein L29, chloroplastic [NR:XP_020171819.1]	PCC,GENIE3,cCOE,openChromatin	2.61609
TaWHY1-4A	single-stranded DNA-binding protein WHY1, chloroplastic-like [NR:XP_044366111.1]	TraesCS6A03G0796500	pentatricopeptide repeat-containing protein PPR5 homolog, chloroplastic-like [NR:XP_037448232.1]	PCC,GENIE3,cCOE,openChromatin	2.61567
TaWHY1-4A	single-stranded DNA-binding protein WHY1, chloroplastic-like [NR:XP_044366111.1]	TraesCS5B03G1033900	ribosome-binding ATPase YchF-like [NR:XP_044390717.1]	PCC,GENIE3,cCOE,openChromatin	2.61529
TaWHY1-4A	single-stranded DNA-binding protein WHY1, chloroplastic-like [NR:XP_044366111.1]	TraesCS1D03G0951000	uncharacterized protein LOC123183148 [NR:XP_044451824.1]	PCC,GENIE3,cCOE,openChromatin	2.61229
TaWHY1-4A	single-stranded DNA-binding protein WHY1, chloroplastic-like [NR:XP_044366111.1]	TraesCS1D03G0512000	ATP-dependent Clp protease proteolytic subunit 4, chloroplastic [NR:XP_020186668.1]	PCC,GENIE3,cCOE,openChromatin	2.61098
TaWHY1-4A	single-stranded DNA-binding protein WHY1, chloroplastic-like [NR:XP_044366111.1]	TraesCS3A03G0754400	protein PLASTID TRANSCRIPTIONALLY ACTIVE 12, chloroplastic-like [NR:XP_044341498.1]	PCC,GENIE3,cCOE,openChromatin	2.60557
TaWHY1-4A	single-stranded DNA-binding protein WHY1, chloroplastic-like [NR:XP_044366111.1]	TraesCS6D03G0819700	uncharacterized protein LOC109765611 [NR:XP_020179989.1]	PCC,GENIE3,cCOE,openChromatin	2.60528
TaWHY1-4A	single-stranded DNA-binding protein WHY1, chloroplastic-like [NR:XP_044366111.1]	TraesCS4B03G0511700	ATP-dependent Clp protease proteolytic subunit 5, chloroplastic-like [NR:XP_037430597.1]	PCC,GENIE3,cCOE,openChromatin	2.60514
TaWHY1-4A	single-stranded DNA-binding protein WHY1, chloroplastic-like [NR:XP_044366111.1]	TraesCS1A03G0244400	protease Do-like 2, chloroplastic [NR:XP_037488630.1]	PCC,GENIE3,cCOE,openChromatin	2.60413
TaWHY1-4A	single-stranded DNA-binding protein WHY1, chloroplastic-like [NR:XP_044366111.1]	TraesCS2D03G0718300	3-oxoacyl-[acyl-carrier-protein] synthase I, chloroplastic [NR:XP_020161969.1]	PCC,GENIE3,cCOE,openChromatin	2.60328
TaWHY1-4A	single-stranded DNA-binding protein WHY1, chloroplastic-like [NR:XP_044366111.1]	TraesCS1B03G0298000	protease Do-like 2, chloroplastic [NR:XP_044388697.1]	PCC,GENIE3,cCOE,openChromatin	2.6029
TaWHY1-4A	single-stranded DNA-binding protein WHY1, chloroplastic-like [NR:XP_044366111.1]	TraesCS2B03G0546300	protein TIC 20-I, chloroplastic-like [NR:XP_044323176.1]	PCC,GENIE3,cCOE,openChromatin	2.60211
TaWHY1-4A	single-stranded DNA-binding protein WHY1, chloroplastic-like [NR:XP_044366111.1]	TraesCS3B03G0932400	cysteine synthase-like [NR:XP_037414545.1]	PCC,GENIE3,cCOE,openChromatin	2.60154
TaWHY1-4A	single-stranded DNA-binding protein WHY1, chloroplastic-like [NR:XP_044366111.1]	TraesCS5D03G0823700	cysteine--tRNA ligase CPS1 homolog, chloroplastic/mitochondrial-like [NR:XP_044398731.1]	PCC,GENIE3,cCOE,openChromatin	2.60023
TaWHY1-4A	single-stranded DNA-binding protein WHY1, chloroplastic-like [NR:XP_044366111.1]	TraesCS6B03G0943600	pentatricopeptide repeat-containing protein PPR5 homolog, chloroplastic-like isoform X1 [NR:XP_037453262.1]	PCC,GENIE3,cCOE,openChromatin	2.60016
TaWHY1-4A	single-stranded DNA-binding protein WHY1, chloroplastic-like [NR:XP_044366111.1]	TraesCS4B03G0986200	protein IN CHLOROPLAST ATPASE BIOGENESIS, chloroplastic-like [NR:XP_044372033.1]	PCC,GENIE3,cCOE,openChromatin	2.5989
TaWHY1-4A	single-stranded DNA-binding protein WHY1, chloroplastic-like [NR:XP_044366111.1]	TraesCS2D03G0434000	hypothetical protein CFC21_029109 [NR:KAF7015215.1]	PCC,GENIE3,cCOE,openChromatin	2.59885
TaWHY1-4A	single-stranded DNA-binding protein WHY1, chloroplastic-like [NR:XP_044366111.1]	TraesCS6B03G0816600	50S ribosomal protein L19, chloroplastic-like [NR:XP_037447633.1]	PCC,GENIE3,cCOE,openChromatin	2.59884
TaWHY1-4A	single-stranded DNA-binding protein WHY1, chloroplastic-like [NR:XP_044366111.1]	TraesCS4D03G0573700	hypothetical protein CFC21_062433 [NR:KAF7054816.1]	PCC,GENIE3,cCOE,openChromatin	2.5988
TaWHY1-4A	single-stranded DNA-binding protein WHY1, chloroplastic-like [NR:XP_044366111.1]	TraesCS7D03G0074700	hypothetical protein CFC21_106676 [NR:KAF7105906.1]	PCC,GENIE3,cCOE,openChromatin	2.59846
TaWHY1-4A	single-stranded DNA-binding protein WHY1, chloroplastic-like [NR:XP_044366111.1]	TraesCS2B03G1157700	pentatricopeptide repeat-containing protein At3g22150, chloroplastic-like [NR:XP_044325874.1]	PCC,GENIE3,cCOE,openChromatin	2.59706
TaWHY1-4A	single-stranded DNA-binding protein WHY1, chloroplastic-like [NR:XP_044366111.1]	TraesCS4A03G0633700	hypothetical protein CFC21_053182 [NR:KAF7043878.1]	PCC,GENIE3,cCOE,openChromatin	2.59681
TaWHY1-4A	single-stranded DNA-binding protein WHY1, chloroplastic-like [NR:XP_044366111.1]	TraesCS4D03G0342000	RNA polymerase sigma factor sigB isoform X1 [NR:XP_020170683.1]	PCC,GENIE3,cCOE,openChromatin	2.59674
TaWHY1-4A	single-stranded DNA-binding protein WHY1, chloroplastic-like [NR:XP_044366111.1]	TraesCS1D03G0531500	UDP-N-acetylmuramoyl-L-alanyl-D-glutamate--2,6-diaminopimelate ligase MurE homolog, chloroplastic [NR:XP_020180926.1]	PCC,GENIE3,cCOE,openChromatin	2.59674
TaWHY1-4A	single-stranded DNA-binding protein WHY1, chloroplastic-like [NR:XP_044366111.1]	TraesCS2D03G0570400	proline--tRNA ligase, chloroplastic/mitochondrial [NR:XP_020172627.1]	PCC,GENIE3,cCOE,openChromatin	2.59511
TaWHY1-4A	single-stranded DNA-binding protein WHY1, chloroplastic-like [NR:XP_044366111.1]	TraesCS1A03G0990600LC	GTPase ERA-like, chloroplastic [NR:XP_044347345.1]	PCC,GENIE3,cCOE,openChromatin	2.59389
TaWHY1-4A	single-stranded DNA-binding protein WHY1, chloroplastic-like [NR:XP_044366111.1]	TraesCS1B03G0577100	protein COFACTOR ASSEMBLY OF COMPLEX C SUBUNIT B CCB2, chloroplastic-like [NR:XP_044400591.1]	PCC,GENIE3,cCOE,openChromatin	2.59344
TaWHY1-4A	single-stranded DNA-binding protein WHY1, chloroplastic-like [NR:XP_044366111.1]	TraesCS1A03G0531000	ATP-dependent Clp protease proteolytic subunit 4, chloroplastic-like [NR:XP_044329630.1]	PCC,GENIE3,cCOE,openChromatin	2.59007
TaWHY1-4A	single-stranded DNA-binding protein WHY1, chloroplastic-like [NR:XP_044366111.1]	TraesCS3D03G0289600	hypothetical protein CFC21_046501 [NR:KAF7035677.1]	PCC,GENIE3,cCOE,openChromatin	2.58775
TaWHY1-4A	single-stranded DNA-binding protein WHY1, chloroplastic-like [NR:XP_044366111.1]	TraesCS2D03G0447000	cytochrome c6, chloroplastic [NR:XP_020192565.1]	PCC,GENIE3,cCOE,openChromatin	2.58671
TaWHY1-4A	single-stranded DNA-binding protein WHY1, chloroplastic-like [NR:XP_044366111.1]	TraesCS5A03G1286500	protein IN CHLOROPLAST ATPASE BIOGENESIS, chloroplastic-like [NR:XP_044384330.1]	PCC,GENIE3,cCOE,openChromatin	2.58643
TaWHY1-4A	single-stranded DNA-binding protein WHY1, chloroplastic-like [NR:XP_044366111.1]	TraesCS4B03G0585900	OVARIAN TUMOR DOMAIN-containing deubiquitinating enzyme 3-like [NR:XP_044370402.1]	PCC,GENIE3,cCOE,openChromatin	2.58519
TaWHY1-4A	single-stranded DNA-binding protein WHY1, chloroplastic-like [NR:XP_044366111.1]	TraesCS2A03G0593900	proline--tRNA ligase, chloroplastic/mitochondrial-like [NR:XP_044456864.1]	PCC,GENIE3,cCOE,openChromatin	2.58516
TaWHY1-4A	single-stranded DNA-binding protein WHY1, chloroplastic-like [NR:XP_044366111.1]	TraesCS4A03G0004200	uroporphyrinogen-III synthase, chloroplastic-like [NR:XP_037419512.1]	PCC,GENIE3,cCOE,openChromatin	2.58511
TaWHY1-4A	single-stranded DNA-binding protein WHY1, chloroplastic-like [NR:XP_044366111.1]	TraesCS5D03G0903300	uncharacterized protein LOC109783314 [NR:XP_020197514.1]	PCC,GENIE3,cCOE,openChromatin	2.58473
TaWHY1-4A	single-stranded DNA-binding protein WHY1, chloroplastic-like [NR:XP_044366111.1]	TraesCS3A03G0312100	hypothetical protein CFC21_034627 [NR:KAF7021732.1]	PCC,GENIE3,cCOE,openChromatin	2.58427
TaWHY1-4A	single-stranded DNA-binding protein WHY1, chloroplastic-like [NR:XP_044366111.1]	TraesCS7D03G1231700	RNA pseudouridine synthase 2, chloroplastic isoform X1 [NR:XP_020180196.1]	PCC,GENIE3,cCOE,openChromatin	2.58392
TaWHY1-4A	single-stranded DNA-binding protein WHY1, chloroplastic-like [NR:XP_044366111.1]	TraesCS4B03G0167200	thioredoxin-like protein CITRX, chloroplastic [NR:XP_037429295.1]	PCC,GENIE3,cCOE,openChromatin	2.58349
TaWHY1-4A	single-stranded DNA-binding protein WHY1, chloroplastic-like [NR:XP_044366111.1]	TraesCS3A03G1236800	pentatricopeptide repeat-containing protein At3g59040-like [NR:XP_044343462.1]	PCC,GENIE3,cCOE,openChromatin	2.58328
TaWHY1-4A	single-stranded DNA-binding protein WHY1, chloroplastic-like [NR:XP_044366111.1]	TraesCS5A03G0235500	nucleoside diphosphate kinase-like [NR:XP_037433174.1]	PCC,GENIE3,cCOE,openChromatin	2.58324
TaWHY1-4A	single-stranded DNA-binding protein WHY1, chloroplastic-like [NR:XP_044366111.1]	TraesCS1A03G0977000	hypothetical protein CFC21_004123 [NR:KAF6986354.1]	PCC,GENIE3,cCOE,openChromatin	2.58291
TaWHY1-4A	single-stranded DNA-binding protein WHY1, chloroplastic-like [NR:XP_044366111.1]	TraesCS2D03G0140800	thylakoid lumenal 15.0 kDa protein 2, chloroplastic-like [NR:XP_044330098.1]	PCC,GENIE3,cCOE,openChromatin	2.5826
TaWHY1-4A	single-stranded DNA-binding protein WHY1, chloroplastic-like [NR:XP_044366111.1]	TraesCS1B03G1160800	uncharacterized protein ycf23-like [NR:XP_044421724.1]	PCC,GENIE3,cCOE,openChromatin	2.58249
TaWHY1-4A	single-stranded DNA-binding protein WHY1, chloroplastic-like [NR:XP_044366111.1]	TraesCS1A03G0874000	protein PIGMENT DEFECTIVE 338, chloroplastic-like [NR:XP_044344144.1]	PCC,GENIE3,cCOE,openChromatin	2.579
TaWHY1-4A	single-stranded DNA-binding protein WHY1, chloroplastic-like [NR:XP_044366111.1]	TraesCS1D03G0848400	protein PIGMENT DEFECTIVE 338, chloroplastic-like [NR:XP_044451398.1]	PCC,GENIE3,cCOE,openChromatin	2.57859
TaWHY1-4A	single-stranded DNA-binding protein WHY1, chloroplastic-like [NR:XP_044366111.1]	TraesCS5D03G0172700	renalase isoform X1 [NR:XP_020162564.1]	PCC,GENIE3,cCOE,openChromatin	2.57765
TaWHY1-4A	single-stranded DNA-binding protein WHY1, chloroplastic-like [NR:XP_044366111.1]	TraesCS5D03G0535700	probable monogalactosyldiacylglycerol synthase 1, chloroplastic [NR:XP_020169627.1]	PCC,GENIE3,cCOE,openChromatin	2.57657
TaWHY1-4A	single-stranded DNA-binding protein WHY1, chloroplastic-like [NR:XP_044366111.1]	TraesCS7A03G1296500	chloroplast processing peptidase-like isoform X1 [NR:XP_044425276.1]	PCC,GENIE3,cCOE,openChromatin	2.57547
TaWHY1-4A	single-stranded DNA-binding protein WHY1, chloroplastic-like [NR:XP_044366111.1]	TraesCS6B03G0227400	unnamed protein product [NR:VAI54164.1]	PCC,GENIE3,cCOE,openChromatin	2.57482
TaWHY1-4A	single-stranded DNA-binding protein WHY1, chloroplastic-like [NR:XP_044366111.1]	TraesCS2D03G1162700	glutamyl-tRNA(Gln) amidotransferase subunit A, chloroplastic/mitochondrial-like [NR:XP_044334789.1]	PCC,GENIE3,cCOE,openChromatin	2.57434
TaWHY1-4A	single-stranded DNA-binding protein WHY1, chloroplastic-like [NR:XP_044366111.1]	TraesCS6D03G0306400	nucleoid-associated protein At4g30620, chloroplastic [NR:XP_020160579.1]	PCC,GENIE3,cCOE,openChromatin	2.57295
TaWHY1-4A	single-stranded DNA-binding protein WHY1, chloroplastic-like [NR:XP_044366111.1]	TraesCS6B03G1050700	20 kDa chaperonin, chloroplastic-like [NR:XP_044414443.1]	PCC,GENIE3,cCOE,openChromatin	2.57203
TaWHY1-4A	single-stranded DNA-binding protein WHY1, chloroplastic-like [NR:XP_044366111.1]	TraesCS5A03G1048100	probable GTP-binding protein OBGC2 [NR:XP_044383450.1]	PCC,GENIE3,cCOE,openChromatin	2.57198
TaWHY1-4A	single-stranded DNA-binding protein WHY1, chloroplastic-like [NR:XP_044366111.1]	TraesCS6B03G0448000	predicted protein [NR:BAJ88241.1]	PCC,GENIE3,cCOE,openChromatin	2.57026
TaWHY1-4A	single-stranded DNA-binding protein WHY1, chloroplastic-like [NR:XP_044366111.1]	TraesCS7D03G0776900	uncharacterized protein LOC123165208 [NR:XP_044438776.1]	PCC,GENIE3,cCOE,openChromatin	2.56773
TaWHY1-4A	single-stranded DNA-binding protein WHY1, chloroplastic-like [NR:XP_044366111.1]	TraesCS1A03G0551200	UDP-N-acetylmuramoyl-L-alanyl-D-glutamate--2,6-diaminopimelate ligase MurE homolog, chloroplastic-like [NR:XP_044330512.1]	PCC,GENIE3,cCOE,openChromatin	2.56763
TaWHY1-4A	single-stranded DNA-binding protein WHY1, chloroplastic-like [NR:XP_044366111.1]	TraesCS2A03G0230600	fructokinase-like 2, chloroplastic isoform X1 [NR:XP_037475825.1]	PCC,GENIE3,cCOE,openChromatin	2.56726
TaWHY1-4A	single-stranded DNA-binding protein WHY1, chloroplastic-like [NR:XP_044366111.1]	TraesCS2D03G0705400	uncharacterized protein LOC109750729 [NR:XP_020165268.1]	PCC,GENIE3,cCOE,openChromatin	2.56411
TaWHY1-4A	single-stranded DNA-binding protein WHY1, chloroplastic-like [NR:XP_044366111.1]	TraesCS5D03G0402300	preprotein translocase subunit SECY, chloroplastic [NR:XP_020184583.1]	PCC,GENIE3,cCOE,openChromatin	2.56373
TaWHY1-4A	single-stranded DNA-binding protein WHY1, chloroplastic-like [NR:XP_044366111.1]	TraesCS5B03G1292100	pentatricopeptide repeat-containing protein At2g27610-like [NR:XP_044391626.1]	PCC,GENIE3,cCOE,openChromatin	2.56198
TaWHY1-4A	single-stranded DNA-binding protein WHY1, chloroplastic-like [NR:XP_044366111.1]	TraesCS4B03G0644300	unnamed protein product [NR:VAI08065.1]	PCC,GENIE3,cCOE,openChromatin	2.55794
TaWHY1-4A	single-stranded DNA-binding protein WHY1, chloroplastic-like [NR:XP_044366111.1]	TraesCS4A03G0136500	probable 4-hydroxy-tetrahydrodipicolinate reductase 2, chloroplastic isoform X1 [NR:XP_044362718.1]	PCC,GENIE3,cCOE,openChromatin	2.55708
TaWHY1-4A	single-stranded DNA-binding protein WHY1, chloroplastic-like [NR:XP_044366111.1]	TraesCS3A03G0810000	cysteine synthase-like [NR:XP_044341821.1]	PCC,GENIE3,cCOE,openChromatin	2.55291
TaWHY1-4A	single-stranded DNA-binding protein WHY1, chloroplastic-like [NR:XP_044366111.1]	TraesCS5A03G0945800	hypothetical protein CFC21_067753 [NR:KAF7061022.1]	PCC,GENIE3,cCOE,openChromatin	2.55228
TaWHY1-4A	single-stranded DNA-binding protein WHY1, chloroplastic-like [NR:XP_044366111.1]	TraesCS2B03G1352700	protein COFACTOR ASSEMBLY OF COMPLEX C SUBUNIT B CCB4, chloroplastic-like [NR:XP_044320800.1]	PCC,GENIE3,cCOE,openChromatin	2.5516
TaWHY1-4A	single-stranded DNA-binding protein WHY1, chloroplastic-like [NR:XP_044366111.1]	TraesCS2B03G0550300	cytochrome c6, chloroplastic-like [NR:XP_037484502.1]	PCC,GENIE3,cCOE,openChromatin	2.5493
TaWHY1-4A	single-stranded DNA-binding protein WHY1, chloroplastic-like [NR:XP_044366111.1]	TraesCS2A03G0417000	protein TIC 20-I, chloroplastic-like [NR:XP_037476684.1]	PCC,GENIE3,cCOE,openChromatin	2.54714
TaWHY1-4A	single-stranded DNA-binding protein WHY1, chloroplastic-like [NR:XP_044366111.1]	TraesCS7D03G0169400	protein DJ-1 homolog C-like [NR:XP_044440661.1]	PCC,GENIE3,cCOE,openChromatin	2.54363
TaWHY1-4A	single-stranded DNA-binding protein WHY1, chloroplastic-like [NR:XP_044366111.1]	TraesCS5D03G0483800	protein CHAPERONE-LIKE PROTEIN OF POR1, chloroplastic [NR:XP_020169883.1]	PCC,GENIE3,cCOE,openChromatin	2.54084
TaWHY1-4A	single-stranded DNA-binding protein WHY1, chloroplastic-like [NR:XP_044366111.1]	TraesCS7B03G0649200	hypothetical protein CFC21_103423 [NR:KAF7102258.1]	PCC,GENIE3,cCOE,openChromatin	2.5407
TaWHY1-4A	single-stranded DNA-binding protein WHY1, chloroplastic-like [NR:XP_044366111.1]	TraesCS5B03G0428500	uncharacterized protein At4g37920-like [NR:XP_044388205.1]	PCC,GENIE3,cCOE,openChromatin	2.53933
TaWHY1-4A	single-stranded DNA-binding protein WHY1, chloroplastic-like [NR:XP_044366111.1]	TraesCS1A03G0587300	chlorophyll synthase, chloroplastic-like [NR:XP_037467969.1]	PCC,GENIE3,cCOE,openChromatin	2.53764
TaWHY1-4A	single-stranded DNA-binding protein WHY1, chloroplastic-like [NR:XP_044366111.1]	TraesCS1D03G0947400	uncharacterized protein ycf23-like [NR:XP_044451808.1]	PCC,GENIE3,cCOE,openChromatin	2.53716
TaWHY1-4A	single-stranded DNA-binding protein WHY1, chloroplastic-like [NR:XP_044366111.1]	TraesCS2D03G0488600	unnamed protein product [NR:SPT17553.1]	PCC,GENIE3,cCOE,openChromatin	2.53648
TaWHY1-4A	single-stranded DNA-binding protein WHY1, chloroplastic-like [NR:XP_044366111.1]	TraesCS3A03G0349400	peptidyl-prolyl cis-trans isomerase-like [NR:XP_044339536.1]	PCC,GENIE3,cCOE,openChromatin	2.53504
TaWHY1-4A	single-stranded DNA-binding protein WHY1, chloroplastic-like [NR:XP_044366111.1]	TraesCS6D03G0748600	20 kDa chaperonin, chloroplastic isoform X1 [NR:XP_020174954.1]	PCC,GENIE3,cCOE,openChromatin	2.53492
TaWHY1-4A	single-stranded DNA-binding protein WHY1, chloroplastic-like [NR:XP_044366111.1]	TraesCS3D03G0172600	RAP domain-containing protein, chloroplastic-like [NR:XP_044355418.1]	PCC,GENIE3,cCOE,openChromatin	2.53198
TaWHY1-4A	single-stranded DNA-binding protein WHY1, chloroplastic-like [NR:XP_044366111.1]	TraesCS4A03G0249800	ATP-dependent Clp protease proteolytic subunit 5, chloroplastic [NR:XP_048571163.1]	PCC,GENIE3,cCOE,openChromatin	2.53136
TaWHY1-4A	single-stranded DNA-binding protein WHY1, chloroplastic-like [NR:XP_044366111.1]	TraesCS1D03G0618500	uncharacterized protein Cbei_0202-like [NR:XP_044450378.1]	PCC,GENIE3,cCOE,openChromatin	2.53079
TaWHY1-4A	single-stranded DNA-binding protein WHY1, chloroplastic-like [NR:XP_044366111.1]	TraesCS5A03G0519200	unnamed protein product [NR:VAI17808.1]	PCC,GENIE3,cCOE,openChromatin	2.53039
TaWHY1-4A	single-stranded DNA-binding protein WHY1, chloroplastic-like [NR:XP_044366111.1]	TraesCS6D03G0146000	pentatricopeptide repeat-containing protein At2g17033-like [NR:XP_044418270.1]	PCC,GENIE3,cCOE,openChromatin	2.52766
TaWHY1-4A	single-stranded DNA-binding protein WHY1, chloroplastic-like [NR:XP_044366111.1]	TraesCS5D03G0401400	uncharacterized protein At4g37920 [NR:XP_020146151.1]	PCC,GENIE3,cCOE,openChromatin	2.52708
TaWHY1-4A	single-stranded DNA-binding protein WHY1, chloroplastic-like [NR:XP_044366111.1]	TraesCS5A03G0569700	probable monogalactosyldiacylglycerol synthase 1, chloroplastic [NR:XP_044381455.1]	PCC,GENIE3,cCOE,openChromatin	2.52588
TaWHY1-4A	single-stranded DNA-binding protein WHY1, chloroplastic-like [NR:XP_044366111.1]	TraesCS6B03G0769800	DEAD-box ATP-dependent RNA helicase 47A-like [NR:XP_044413335.1]	PCC,GENIE3,cCOE,openChromatin	2.52512
TaWHY1-4A	single-stranded DNA-binding protein WHY1, chloroplastic-like [NR:XP_044366111.1]	TraesCS1A03G0983700	uncharacterized protein LOC123068590 [NR:XP_044347130.1]	PCC,GENIE3,cCOE,openChromatin	2.52495
TaWHY1-4A	single-stranded DNA-binding protein WHY1, chloroplastic-like [NR:XP_044366111.1]	TraesCS5B03G0527200	hypothetical protein CFC21_071495 [NR:KAF7065389.1]	PCC,GENIE3,cCOE,openChromatin	2.52379
TaWHY1-4A	single-stranded DNA-binding protein WHY1, chloroplastic-like [NR:XP_044366111.1]	TraesCS7A03G0078100	RuBisCO large subunit-binding protein subunit beta, chloroplastic [NR:EMS68298.1]	PCC,GENIE3,cCOE,openChromatin	2.52255
TaWHY1-4A	single-stranded DNA-binding protein WHY1, chloroplastic-like [NR:XP_044366111.1]	TraesCS7D03G0650400	LOW QUALITY PROTEIN: chloroplast envelope membrane protein [NR:XP_020186252.1]	PCC,GENIE3,cCOE,openChromatin	2.51897
TaWHY1-4A	single-stranded DNA-binding protein WHY1, chloroplastic-like [NR:XP_044366111.1]	TraesCS5B03G0164200	renalase-like [NR:XP_044386972.1]	PCC,GENIE3,cCOE,openChromatin	2.51804
TaWHY1-4A	single-stranded DNA-binding protein WHY1, chloroplastic-like [NR:XP_044366111.1]	TraesCS3A03G0257700	MAR-binding filament-like protein 1 isoform X1 [NR:XP_044339111.1]	PCC,GENIE3,cCOE,openChromatin	2.51729
TaWHY1-4A	single-stranded DNA-binding protein WHY1, chloroplastic-like [NR:XP_044366111.1]	TraesCS2A03G0493500	peptidyl-prolyl cis-trans isomerase FKBP20-2, chloroplastic-like isoform X2 [NR:XP_037477010.1]	PCC,GENIE3,cCOE,openChromatin	2.51691
TaWHY1-4A	single-stranded DNA-binding protein WHY1, chloroplastic-like [NR:XP_044366111.1]	TraesCS1D03G0481300	protein COFACTOR ASSEMBLY OF COMPLEX C SUBUNIT B CCB2, chloroplastic [NR:XP_020195003.1]	PCC,GENIE3,cCOE,openChromatin	2.51668
TaWHY1-4A	single-stranded DNA-binding protein WHY1, chloroplastic-like [NR:XP_044366111.1]	TraesCS4A03G0196600	uncharacterized protein LOC119285261 [NR:XP_037420398.1]	PCC,GENIE3,cCOE,openChromatin	2.51642
TaWHY1-4A	single-stranded DNA-binding protein WHY1, chloroplastic-like [NR:XP_044366111.1]	TraesCS6D03G0533800	DEAD-box ATP-dependent RNA helicase 47A [NR:XP_020146576.1]	PCC,GENIE3,cCOE,openChromatin	2.51567
TaWHY1-4A	single-stranded DNA-binding protein WHY1, chloroplastic-like [NR:XP_044366111.1]	TraesCS1B03G0621200	ATP-dependent Clp protease proteolytic subunit 4, chloroplastic-like [NR:XP_037466123.1]	PCC,GENIE3,cCOE,openChromatin	2.51518
TaWHY1-4A	single-stranded DNA-binding protein WHY1, chloroplastic-like [NR:XP_044366111.1]	TraesCS6D03G0521100	lysine--tRNA ligase, chloroplastic/mitochondrial [NR:XP_020175196.1]	PCC,GENIE3,cCOE,openChromatin	2.51506
TaWHY1-4A	single-stranded DNA-binding protein WHY1, chloroplastic-like [NR:XP_044366111.1]	TraesCS6B03G1078000	hypothetical protein CFC21_089684 [NR:KAF7086394.1]	PCC,GENIE3,cCOE,openChromatin	2.51392
TaWHY1-4A	single-stranded DNA-binding protein WHY1, chloroplastic-like [NR:XP_044366111.1]	TraesCS5D03G0415100	protein CLMP1-like [NR:XP_044396726.1]	PCC,GENIE3,cCOE,openChromatin	2.51347
TaWHY1-4A	single-stranded DNA-binding protein WHY1, chloroplastic-like [NR:XP_044366111.1]	TraesCS4A03G0120600	GTP-binding protein At2g22870-like [NR:XP_037420095.1]	PCC,GENIE3,cCOE,openChromatin	2.51292
TaWHY1-4A	single-stranded DNA-binding protein WHY1, chloroplastic-like [NR:XP_044366111.1]	TraesCS1A03G0192800	hypothetical protein CFC21_000881 [NR:KAF6982501.1]	PCC,GENIE3,cCOE,openChromatin	2.51155
TaWHY1-4A	single-stranded DNA-binding protein WHY1, chloroplastic-like [NR:XP_044366111.1]	TraesCS7A03G0575000	transcription termination factor MTERF6, chloroplastic/mitochondrial-like [NR:XP_044427015.1]	PCC,GENIE3,cCOE,openChromatin	2.51059
TaWHY1-4A	single-stranded DNA-binding protein WHY1, chloroplastic-like [NR:XP_044366111.1]	TraesCS6B03G1151300	hypothetical protein CFC21_089960 [NR:KAF7086690.1]	PCC,GENIE3,cCOE,openChromatin	2.51018
TaWHY1-4A	single-stranded DNA-binding protein WHY1, chloroplastic-like [NR:XP_044366111.1]	TraesCS4D03G0639500	putative ribosomal large subunit pseudouridine synthase SVR1, chloroplastic isoform X3 [NR:XP_044376367.1]	PCC,GENIE3,cCOE,openChromatin	2.50867
TaWHY1-4A	single-stranded DNA-binding protein WHY1, chloroplastic-like [NR:XP_044366111.1]	TraesCS4D03G0817300	hypothetical protein CFC21_063582 [NR:KAF7056144.1]	PCC,GENIE3,cCOE,openChromatin	2.50655
TaWHY1-4A	single-stranded DNA-binding protein WHY1, chloroplastic-like [NR:XP_044366111.1]	TraesCS2D03G0975300	pentatricopeptide repeat-containing protein At3g22150, chloroplastic-like [NR:XP_044334102.1]	PCC,GENIE3,cCOE,openChromatin	2.50606
TaWHY1-4A	single-stranded DNA-binding protein WHY1, chloroplastic-like [NR:XP_044366111.1]	TraesCS3A03G0055600	hypothetical protein CFC21_033521 [NR:KAF7020419.1]	PCC,GENIE3,cCOE,openChromatin	2.50533
TaWHY1-4A	single-stranded DNA-binding protein WHY1, chloroplastic-like [NR:XP_044366111.1]	TraesCS5A03G0631500	probable ribosomal RNA small subunit methyltransferase B [NR:XP_037434840.1]	PCC,GENIE3,cCOE,openChromatin	2.50529
TaWHY1-4A	single-stranded DNA-binding protein WHY1, chloroplastic-like [NR:XP_044366111.1]	TraesCS6B03G0985100	50S ribosomal protein L29, chloroplastic-like [NR:XP_044414253.1]	PCC,GENIE3,cCOE,openChromatin	2.50499
TaWHY1-4A	single-stranded DNA-binding protein WHY1, chloroplastic-like [NR:XP_044366111.1]	TaWGRN4D01G408500	uncharacterized protein LOC109748049 [NR:XP_020162695.1]	PCC,GENIE3,cCOE,openChromatin	2.50482
TaWHY1-4A	single-stranded DNA-binding protein WHY1, chloroplastic-like [NR:XP_044366111.1]	TraesCS4D03G0548100	probable 4-hydroxy-tetrahydrodipicolinate reductase 2, chloroplastic [NR:XP_020197807.1]	PCC,GENIE3,cCOE,openChromatin	2.50453
TaWHY1-4A	single-stranded DNA-binding protein WHY1, chloroplastic-like [NR:XP_044366111.1]	TraesCS7D03G0098400	superoxide dismutase [NR:XP_040253112.1]	PCC,GENIE3,cCOE,openChromatin	2.50443
TaWHY1-4A	single-stranded DNA-binding protein WHY1, chloroplastic-like [NR:XP_044366111.1]	TraesCS6B03G0752800	lysine--tRNA ligase, chloroplastic/mitochondrial-like [NR:XP_037451980.1]	PCC,GENIE3,cCOE,openChromatin	2.5038
TaWHY1-4A	single-stranded DNA-binding protein WHY1, chloroplastic-like [NR:XP_044366111.1]	TraesCS2A03G0765800	uncharacterized protein LOC123189270 isoform X2 [NR:XP_044457583.1]	PCC,GENIE3,cCOE,openChromatin	2.49957
TaWHY1-4A	single-stranded DNA-binding protein WHY1, chloroplastic-like [NR:XP_044366111.1]	TraesCS1A03G0711800	uracil phosphoribosyltransferase-like [NR:XP_037418240.1]	PCC,GENIE3,cCOE,openChromatin	2.49919
TaWHY1-4A	single-stranded DNA-binding protein WHY1, chloroplastic-like [NR:XP_044366111.1]	TraesCS5A03G0433400	hypothetical protein CFC21_065363 [NR:KAF7058265.1]	PCC,GENIE3,cCOE,openChromatin	2.49701
TaWHY1-4A	single-stranded DNA-binding protein WHY1, chloroplastic-like [NR:XP_044366111.1]	TraesCS3D03G0032200	putative pentatricopeptide repeat-containing protein At5g52630 [NR:XP_020185973.2]	PCC,GENIE3,cCOE,openChromatin	2.49634
TaWHY1-4A	single-stranded DNA-binding protein WHY1, chloroplastic-like [NR:XP_044366111.1]	TraesCS5A03G0446900	protein CLMP1-like [NR:XP_037433920.1]	PCC,GENIE3,cCOE,openChromatin	2.49633
TaWHY1-4A	single-stranded DNA-binding protein WHY1, chloroplastic-like [NR:XP_044366111.1]	TraesCS2A03G0140600	thylakoid lumenal 15.0 kDa protein 2, chloroplastic-like [NR:XP_044455013.1]	PCC,GENIE3,cCOE,openChromatin	2.49627
TaWHY1-4A	single-stranded DNA-binding protein WHY1, chloroplastic-like [NR:XP_044366111.1]	TraesCS5A03G0859100	cysteine--tRNA ligase CPS1 homolog, chloroplastic/mitochondrial-like [NR:XP_044382601.1]	PCC,GENIE3,cCOE,openChromatin	2.49543
TaWHY1-4A	single-stranded DNA-binding protein WHY1, chloroplastic-like [NR:XP_044366111.1]	TraesCS3B03G0325000	MAR-binding filament-like protein 1 isoform X1 [NR:XP_044347635.1]	PCC,GENIE3,cCOE,openChromatin	2.49505
TaWHY1-4A	single-stranded DNA-binding protein WHY1, chloroplastic-like [NR:XP_044366111.1]	TraesCS1A03G0557400	putative pre-16S rRNA nuclease [NR:XP_044330742.1]	PCC,GENIE3,cCOE,openChromatin	2.49278
TaWHY1-4A	single-stranded DNA-binding protein WHY1, chloroplastic-like [NR:XP_044366111.1]	TraesCS5D03G1159500	pentatricopeptide repeat-containing protein At2g27610 [NR:XP_040247173.1]	PCC,GENIE3,cCOE,openChromatin	2.49274
TaWHY1-4A	single-stranded DNA-binding protein WHY1, chloroplastic-like [NR:XP_044366111.1]	TraesCS5A03G1187100	uncharacterized protein LOC119304051 [NR:XP_037437111.1]	PCC,GENIE3,cCOE,openChromatin	2.49193
TaWHY1-4A	single-stranded DNA-binding protein WHY1, chloroplastic-like [NR:XP_044366111.1]	TraesCS1A03G0650400	hypothetical protein CFC21_002619 [NR:KAF6984648.1]	PCC,GENIE3,cCOE,openChromatin	2.49142
TaWHY1-4A	single-stranded DNA-binding protein WHY1, chloroplastic-like [NR:XP_044366111.1]	TraesCS5B03G0580700	probable monogalactosyldiacylglycerol synthase 1, chloroplastic [NR:XP_044388927.1]	PCC,GENIE3,cCOE,openChromatin	2.49066
TaWHY1-4A	single-stranded DNA-binding protein WHY1, chloroplastic-like [NR:XP_044366111.1]	TraesCS6A03G0705800	39S ribosomal protein L18, mitochondrial-like [NR:XP_037447842.1]	PCC,GENIE3,cCOE,openChromatin	2.48671
TaWHY1-4A	single-stranded DNA-binding protein WHY1, chloroplastic-like [NR:XP_044366111.1]	TraesCS4B03G0792100	unnamed protein product [NR:VAI09676.1]	PCC,GENIE3,cCOE,openChromatin	2.48634
TaWHY1-4A	single-stranded DNA-binding protein WHY1, chloroplastic-like [NR:XP_044366111.1]	TraesCS4B03G0828100	uncharacterized protein LOC123093548 [NR:XP_044371468.1]	PCC,GENIE3,cCOE,openChromatin	2.48073
TaWHY1-4A	single-stranded DNA-binding protein WHY1, chloroplastic-like [NR:XP_044366111.1]	TraesCS2A03G0418900	cytochrome c6, chloroplastic-like [NR:XP_037476694.1]	PCC,GENIE3,cCOE,openChromatin	2.47493
TaWHY1-4A	single-stranded DNA-binding protein WHY1, chloroplastic-like [NR:XP_044366111.1]	TraesCS1B03G1166100	unnamed protein product [NR:VAH22972.1]	PCC,GENIE3,cCOE,openChromatin	2.47283
TaWHY1-4A	single-stranded DNA-binding protein WHY1, chloroplastic-like [NR:XP_044366111.1]	TraesCS3B03G0039200	putative pentatricopeptide repeat-containing protein At5g52630 [NR:XP_044346682.1]	PCC,GENIE3,cCOE,openChromatin	2.47099
TaWHY1-4A	single-stranded DNA-binding protein WHY1, chloroplastic-like [NR:XP_044366111.1]	TraesCS5A03G0432400	uncharacterized protein At4g37920-like [NR:XP_037433858.1]	PCC,GENIE3,cCOE,openChromatin	2.47057
TaWHY1-4A	single-stranded DNA-binding protein WHY1, chloroplastic-like [NR:XP_044366111.1]	TraesCS1D03G0185400	uncharacterized protein LOC123180336 [NR:XP_044448304.1]	PCC,GENIE3,cCOE,openChromatin	2.46867
TaWHY1-4A	single-stranded DNA-binding protein WHY1, chloroplastic-like [NR:XP_044366111.1]	TraesCS6A03G0660500	50S ribosomal protein L19, chloroplastic-like [NR:XP_044403670.1]	PCC,GENIE3,cCOE,openChromatin	2.46866
TaWHY1-4A	single-stranded DNA-binding protein WHY1, chloroplastic-like [NR:XP_044366111.1]	TraesCS6B03G1168600	SAP-like protein BP-73 [NR:XP_044415193.1]	PCC,GENIE3,cCOE,openChromatin	2.46829
TaWHY1-4A	single-stranded DNA-binding protein WHY1, chloroplastic-like [NR:XP_044366111.1]	TraesCS1B03G1238700	protein PLASTID TRANSCRIPTIONALLY ACTIVE 14-like [NR:XP_044424484.1]	PCC,GENIE3,cCOE,openChromatin	2.46805
TaWHY1-4A	single-stranded DNA-binding protein WHY1, chloroplastic-like [NR:XP_044366111.1]	TraesCS7B03G0432500	glutamate-1-semialdehyde 2,1-aminomutase, chloroplastic [NR:XP_044430055.1]	PCC,GENIE3,cCOE,openChromatin	2.46799
TaWHY1-4A	single-stranded DNA-binding protein WHY1, chloroplastic-like [NR:XP_044366111.1]	TraesCS1D03G0609200	transcription termination factor MTERF4, chloroplastic-like [NR:XP_044450322.1]	PCC,GENIE3,cCOE,openChromatin	2.46629
TaWHY1-4A	single-stranded DNA-binding protein WHY1, chloroplastic-like [NR:XP_044366111.1]	TraesCS1D03G1003400	LOW QUALITY PROTEIN: protein PLASTID TRANSCRIPTIONALLY ACTIVE 14 [NR:XP_020176517.1]	PCC,GENIE3,cCOE,openChromatin	2.46534
TaWHY1-4A	single-stranded DNA-binding protein WHY1, chloroplastic-like [NR:XP_044366111.1]	TraesCS4D03G0123300	putative rRNA methyltransferase YlbH [NR:XP_020198040.1]	PCC,GENIE3,cCOE,openChromatin	2.46514
TaWHY1-4A	single-stranded DNA-binding protein WHY1, chloroplastic-like [NR:XP_044366111.1]	TraesCS3D03G0249300	MAR-binding filament-like protein 1 isoform X1 [NR:XP_044355737.1]	PCC,GENIE3,cCOE,openChromatin	2.46505
TaWHY1-4A	single-stranded DNA-binding protein WHY1, chloroplastic-like [NR:XP_044366111.1]	TraesCS7B03G0261700	NLR family CARD domain-containing protein 3-like isoform X1 [NR:XP_037465778.1]	PCC,GENIE3,cCOE,openChromatin	2.46291
TaWHY1-4A	single-stranded DNA-binding protein WHY1, chloroplastic-like [NR:XP_044366111.1]	TraesCS4B03G0448800	RNA polymerase sigma factor sigB-like [NR:XP_044369731.1]	PCC,GENIE3,cCOE,openChromatin	2.46253
TaWHY1-4A	single-stranded DNA-binding protein WHY1, chloroplastic-like [NR:XP_044366111.1]	TraesCS4D03G0397700	50S ribosomal protein L6, chloroplastic [NR:XP_020149884.1]	PCC,GENIE3,cCOE,openChromatin	2.46037
TaWHY1-4A	single-stranded DNA-binding protein WHY1, chloroplastic-like [NR:XP_044366111.1]	TraesCS5A03G0152700	renalase-like isoform X1 [NR:XP_044379565.1]	PCC,GENIE3,cCOE,openChromatin	2.45908
TaWHY1-4A	single-stranded DNA-binding protein WHY1, chloroplastic-like [NR:XP_044366111.1]	TraesCS5B03G0506000	CRM-domain containing factor CFM3, chloroplastic/mitochondrial-like [NR:XP_044388602.1]	PCC,GENIE3,cCOE,openChromatin	2.45857
TaWHY1-4A	single-stranded DNA-binding protein WHY1, chloroplastic-like [NR:XP_044366111.1]	TraesCS1D03G0537400	putative pre-16S rRNA nuclease [NR:XP_044449862.1]	PCC,GENIE3,cCOE,openChromatin	2.45855
TaWHY1-4A	single-stranded DNA-binding protein WHY1, chloroplastic-like [NR:XP_044366111.1]	TraesCS4A03G0712500	adenylosuccinate synthetase 2, chloroplastic-like [NR:XP_044365037.1]	PCC,GENIE3,cCOE,openChromatin	2.45812
TaWHY1-4A	single-stranded DNA-binding protein WHY1, chloroplastic-like [NR:XP_044366111.1]	TraesCS6D03G0310500	5'-deoxynucleotidase HDDC2-like [NR:XP_044419027.1]	PCC,GENIE3,cCOE,openChromatin	2.45774
TaWHY1-4A	single-stranded DNA-binding protein WHY1, chloroplastic-like [NR:XP_044366111.1]	TraesCS2A03G1019000	methionine aminopeptidase 1B, chloroplastic-like isoform X1 [NR:XP_037479073.1]	PCC,GENIE3,cCOE,openChromatin	2.4555
TaWHY1-4A	single-stranded DNA-binding protein WHY1, chloroplastic-like [NR:XP_044366111.1]	TraesCS4B03G0475800	uroporphyrinogen decarboxylase-like [NR:XP_044369830.1]	PCC,GENIE3,cCOE,openChromatin	2.453
TaWHY1-4A	single-stranded DNA-binding protein WHY1, chloroplastic-like [NR:XP_044366111.1]	TraesCS5B03G0653600	probable ribosomal RNA small subunit methyltransferase B [NR:XP_044389190.1]	PCC,GENIE3,cCOE,openChromatin	2.44782
TaWHY1-4A	single-stranded DNA-binding protein WHY1, chloroplastic-like [NR:XP_044366111.1]	TraesCS7D03G0977300	macrophage migration inhibitory factor homolog [NR:XP_020149325.1]	PCC,GENIE3,cCOE,openChromatin	2.44625
TaWHY1-4A	single-stranded DNA-binding protein WHY1, chloroplastic-like [NR:XP_044366111.1]	TraesCS6B03G1250700	RecName: Full=50S ribosomal protein L9, chloroplastic; AltName: Full=CL9; Flags: Precursor [NR:Q8L803.1]	PCC,GENIE3,cCOE,openChromatin	2.44193
TaWHY1-4A	single-stranded DNA-binding protein WHY1, chloroplastic-like [NR:XP_044366111.1]	TraesCS1D03G0675300	uracil phosphoribosyltransferase [NR:XP_020165648.1]	PCC,GENIE3,cCOE,openChromatin	2.44064
TaWHY1-4A	single-stranded DNA-binding protein WHY1, chloroplastic-like [NR:XP_044366111.1]	TraesCS5D03G1211000	hypothetical protein CFC21_081286 [NR:KAF7076672.1]	PCC,GENIE3,cCOE,openChromatin	2.43498
TaWHY1-4A	single-stranded DNA-binding protein WHY1, chloroplastic-like [NR:XP_044366111.1]	TraesCS4D03G0085700	uncharacterized protein LOC123095884 [NR:XP_044373393.1]	PCC,GENIE3,cCOE,openChromatin	2.43312
TaWHY1-4A	single-stranded DNA-binding protein WHY1, chloroplastic-like [NR:XP_044366111.1]	TraesCS3D03G0595600	protein PLASTID TRANSCRIPTIONALLY ACTIVE 7-like isoform X1 [NR:XP_044357444.1]	PCC,GENIE3,cCOE,openChromatin	2.43303
TaWHY1-4A	single-stranded DNA-binding protein WHY1, chloroplastic-like [NR:XP_044366111.1]	TraesCS7A03G1299900	RNA pseudouridine synthase 2, chloroplastic-like [NR:XP_044425293.1]	PCC,GENIE3,cCOE,openChromatin	2.43253
TaWHY1-4A	single-stranded DNA-binding protein WHY1, chloroplastic-like [NR:XP_044366111.1]	TraesCS4D03G0702100	hypothetical protein CFC21_063004 [NR:KAF7055482.1]	PCC,GENIE3,cCOE,openChromatin	2.43147
TaWHY1-4A	single-stranded DNA-binding protein WHY1, chloroplastic-like [NR:XP_044366111.1]	TraesCS5B03G1010400	30S ribosomal protein S9, chloroplastic-like [NR:XP_037443567.1]	PCC,GENIE3,cCOE,openChromatin	2.42778
TaWHY1-4A	single-stranded DNA-binding protein WHY1, chloroplastic-like [NR:XP_044366111.1]	TraesCS6B03G0837600	39S ribosomal protein L18, mitochondrial-like [NR:XP_037454183.1]	PCC,GENIE3,cCOE,openChromatin	2.42761
TaWHY1-4A	single-stranded DNA-binding protein WHY1, chloroplastic-like [NR:XP_044366111.1]	TraesCS7D03G0438000	NLR family CARD domain-containing protein 3 isoform X1 [NR:XP_020193305.1]	PCC,GENIE3,cCOE,openChromatin	2.42575
TaWHY1-4A	single-stranded DNA-binding protein WHY1, chloroplastic-like [NR:XP_044366111.1]	TraesCS5A03G1156100	S-adenosyl-L-methionine-dependent methyltransferase domain-containing protein	PCC,GENIE3,cCOE,openChromatin	2.42535
TaWHY1-4A	single-stranded DNA-binding protein WHY1, chloroplastic-like [NR:XP_044366111.1]	TraesCS4D03G0738700	uncharacterized protein LOC109772166 isoform X1 [NR:XP_020186444.1]	PCC,GENIE3,cCOE,openChromatin	2.42289
TaWHY1-4A	single-stranded DNA-binding protein WHY1, chloroplastic-like [NR:XP_044366111.1]	TraesCS2D03G0886700	unnamed protein product [NR:SPT19293.1]	PCC,GENIE3,cCOE,openChromatin	2.42062
TaWHY1-4A	single-stranded DNA-binding protein WHY1, chloroplastic-like [NR:XP_044366111.1]	TraesCS5D03G1056600	hypothetical protein CFC21_080380 [NR:KAF7075620.1]	PCC,GENIE3,cCOE,openChromatin	2.41979
TaWHY1-4A	single-stranded DNA-binding protein WHY1, chloroplastic-like [NR:XP_044366111.1]	TraesCS1A03G0390800	uncharacterized protein LOC123044820 [NR:XP_044323634.1]	PCC,GENIE3,cCOE,openChromatin	2.41923
TaWHY1-4A	single-stranded DNA-binding protein WHY1, chloroplastic-like [NR:XP_044366111.1]	TraesCS4B03G0309100	probable inactive heme oxygenase 2, chloroplastic [NR:XP_044369183.1]	PCC,GENIE3,cCOE,openChromatin	2.41812
TaWHY1-4A	single-stranded DNA-binding protein WHY1, chloroplastic-like [NR:XP_044366111.1]	TraesCS1A03G1039500	protein PLASTID TRANSCRIPTIONALLY ACTIVE 14-like [NR:XP_044349029.1]	PCC,GENIE3,cCOE,openChromatin	2.41768
TaWHY1-4A	single-stranded DNA-binding protein WHY1, chloroplastic-like [NR:XP_044366111.1]	TraesCS3D03G0567300	1,4-dihydroxy-2-naphthoyl-CoA synthase, peroxisomal [NR:XP_020197794.1]	PCC,GENIE3,cCOE,openChromatin	2.41327
TaWHY1-4A	single-stranded DNA-binding protein WHY1, chloroplastic-like [NR:XP_044366111.1]	TraesCS3A03G0193800	RAP domain-containing protein, chloroplastic-like [NR:XP_044338781.1]	PCC,GENIE3,cCOE,openChromatin	2.40866
TaWHY1-4A	single-stranded DNA-binding protein WHY1, chloroplastic-like [NR:XP_044366111.1]	TraesCS5D03G0431900	Protein FLUORESCENT IN BLUE LIGHT, chloroplastic [UniProtKB/Swiss-Prot:Q940U6]	PCC,GENIE3,cCOE,openChromatin	2.408
TaWHY1-4A	single-stranded DNA-binding protein WHY1, chloroplastic-like [NR:XP_044366111.1]	TraesCS6D03G0895200	50S ribosomal protein L9, chloroplastic [NR:XP_020158300.1]	PCC,GENIE3,cCOE,openChromatin	2.40352
TaWHY1-4A	single-stranded DNA-binding protein WHY1, chloroplastic-like [NR:XP_044366111.1]	TraesCS2B03G1560200	30S ribosomal protein S17, chloroplastic-like [NR:XP_044321248.1]	PCC,GENIE3,cCOE,openChromatin	2.40226
TaWHY1-4A	single-stranded DNA-binding protein WHY1, chloroplastic-like [NR:XP_044366111.1]	TraesCS4D03G0584200	50S ribosomal protein L15, chloroplastic-like [NR:XP_044376076.1]	PCC,GENIE3,cCOE,openChromatin	2.39971
TaWHY1-4A	single-stranded DNA-binding protein WHY1, chloroplastic-like [NR:XP_044366111.1]	TraesCS7D03G0635700	glutamyl-tRNA reductase-binding protein, chloroplastic-like [NR:XP_044437932.1]	PCC,GENIE3,cCOE,openChromatin	2.38933
TaWHY1-4A	single-stranded DNA-binding protein WHY1, chloroplastic-like [NR:XP_044366111.1]	TraesCS6B03G0593900	50S ribosomal protein L21, chloroplastic-like [NR:XP_037452454.1]	PCC,GENIE3,cCOE,openChromatin	2.38828
TaWHY1-4A	single-stranded DNA-binding protein WHY1, chloroplastic-like [NR:XP_044366111.1]	TraesCS2D03G0466200	pentatricopeptide repeat-containing protein At4g18975, chloroplastic [NR:XP_020153064.1]	PCC,GENIE3,cCOE,openChromatin	2.38725
TaWHY1-4A	single-stranded DNA-binding protein WHY1, chloroplastic-like [NR:XP_044366111.1]	TraesCS7D03G0779600	30S ribosomal protein S31, chloroplastic-like [NR:XP_044442682.1]	PCC,GENIE3,cCOE,openChromatin	2.38685
TaWHY1-4A	single-stranded DNA-binding protein WHY1, chloroplastic-like [NR:XP_044366111.1]	TraesCS3D03G0943000	50S ribosomal protein L27, chloroplastic [NR:XP_020161848.1]	PCC,GENIE3,cCOE,openChromatin	2.38255
TaWHY1-4A	single-stranded DNA-binding protein WHY1, chloroplastic-like [NR:XP_044366111.1]	TraesCS5D03G0599400	probable ribosomal RNA small subunit methyltransferase B isoform X1 [NR:XP_044397829.1]	PCC,GENIE3,cCOE,openChromatin	2.38201
TaWHY1-4A	single-stranded DNA-binding protein WHY1, chloroplastic-like [NR:XP_044366111.1]	TraesCS2B03G0817900	2-Cys peroxiredoxin BAS1, chloroplastic-like [NR:XP_037485571.1]	PCC,GENIE3,cCOE,openChromatin	2.38159
TaWHY1-4A	single-stranded DNA-binding protein WHY1, chloroplastic-like [NR:XP_044366111.1]	TaWGRN7A01G681500	50S ribosomal protein L35, chloroplastic-like [NR:XP_044425082.1]	PCC,GENIE3,cCOE,openChromatin	2.37502
TaWHY1-4A	single-stranded DNA-binding protein WHY1, chloroplastic-like [NR:XP_044366111.1]	TraesCS7B03G1134600	hypothetical protein CFC21_105418 [NR:KAF7104527.1]	PCC,GENIE3,cCOE,openChromatin	2.37339
TaWHY1-4A	single-stranded DNA-binding protein WHY1, chloroplastic-like [NR:XP_044366111.1]	TraesCS7A03G0452900	NLR family CARD domain-containing protein 3-like isoform X1 [NR:XP_037460090.1]	PCC,GENIE3,cCOE,openChromatin	2.36534
TaWHY1-4A	single-stranded DNA-binding protein WHY1, chloroplastic-like [NR:XP_044366111.1]	TraesCS3B03G0733400	protein PLASTID TRANSCRIPTIONALLY ACTIVE 7 isoform X1 [NR:XP_020174965.1]	PCC,GENIE3,cCOE,openChromatin	2.3651
TaWHY1-4A	single-stranded DNA-binding protein WHY1, chloroplastic-like [NR:XP_044366111.1]	TraesCS7B03G0652900	30S ribosomal protein S31, chloroplastic-like [NR:XP_037471923.1]	PCC,GENIE3,cCOE,openChromatin	2.36498
TaWHY1-4A	single-stranded DNA-binding protein WHY1, chloroplastic-like [NR:XP_044366111.1]	TraesCS2D03G0683800	2-Cys peroxiredoxin BAS1, chloroplastic [NR:XP_020167681.1]	PCC,GENIE3,cCOE,openChromatin	2.36398
TaWHY1-4A	single-stranded DNA-binding protein WHY1, chloroplastic-like [NR:XP_044366111.1]	TraesCS7D03G1182200	50S ribosomal protein L35, chloroplastic [NR:XP_020166389.1]	PCC,GENIE3,cCOE,openChromatin	2.36274
TaWHY1-4A	single-stranded DNA-binding protein WHY1, chloroplastic-like [NR:XP_044366111.1]	TraesCS7B03G0487700	glutamyl-tRNA reductase-binding protein, chloroplastic-like [NR:XP_037468654.1]	PCC,GENIE3,cCOE,openChromatin	2.35776
TaWHY1-4A	single-stranded DNA-binding protein WHY1, chloroplastic-like [NR:XP_044366111.1]	TraesCS3A03G0649600	protein PLASTID TRANSCRIPTIONALLY ACTIVE 7 isoform X1 [NR:XP_020174965.1]	PCC,GENIE3,cCOE,openChromatin	2.35446
TaWHY1-4A	single-stranded DNA-binding protein WHY1, chloroplastic-like [NR:XP_044366111.1]	TraesCS3B03G1030900	5'-3' exonuclease-like [NR:XP_037414988.1]	PCC,GENIE3,cCOE,openChromatin	2.35432
TaWHY1-4A	single-stranded DNA-binding protein WHY1, chloroplastic-like [NR:XP_044366111.1]	TraesCS4D03G0065100	30S ribosomal protein S13, chloroplastic [NR:XP_020190673.1]	PCC,GENIE3,cCOE,openChromatin	2.35089
TaWHY1-4A	single-stranded DNA-binding protein WHY1, chloroplastic-like [NR:XP_044366111.1]	TraesCS3A03G1253000	probable dual-specificity RNA methyltransferase RlmN [NR:XP_037408716.1]	PCC,GENIE3,cCOE,openChromatin	2.34676
TaWHY1-4A	single-stranded DNA-binding protein WHY1, chloroplastic-like [NR:XP_044366111.1]	TraesCS4D03G0425000	uroporphyrinogen decarboxylase [NR:XP_020175869.1]	PCC,GENIE3,cCOE,openChromatin	2.34159
TaWHY1-4A	single-stranded DNA-binding protein WHY1, chloroplastic-like [NR:XP_044366111.1]	TraesCS5D03G0915300	30S ribosomal protein S9, chloroplastic [NR:XP_020175279.1]	PCC,GENIE3,cCOE,openChromatin	2.34056
TaWHY1-4A	single-stranded DNA-binding protein WHY1, chloroplastic-like [NR:XP_044366111.1]	TraesCS5A03G0467800	protein FLUORESCENT IN BLUE LIGHT, chloroplastic-like isoform X1 [NR:XP_044380941.1]	PCC,GENIE3,cCOE,openChromatin	2.33911
TaWHY1-4A	single-stranded DNA-binding protein WHY1, chloroplastic-like [NR:XP_044366111.1]	TraesCS2A03G0945200	hypothetical protein CFC21_018269 [NR:KAF7002855.1]	PCC,GENIE3,cCOE,openChromatin	2.3388
TaWHY1-4A	single-stranded DNA-binding protein WHY1, chloroplastic-like [NR:XP_044366111.1]	TraesCS4B03G0090000	30S ribosomal protein S13, chloroplastic-like isoform X1 [NR:XP_044368088.1]	PCC,GENIE3,cCOE,openChromatin	2.33783
TaWHY1-4A	single-stranded DNA-binding protein WHY1, chloroplastic-like [NR:XP_044366111.1]	TraesCS5B03G1166800	hypothetical protein CFC21_080380 [NR:KAF7075620.1]	PCC,GENIE3,cCOE,openChromatin	2.33735
TaWHY1-4A	single-stranded DNA-binding protein WHY1, chloroplastic-like [NR:XP_044366111.1]	TraesCS3D03G0621500	30S ribosomal protein S20, chloroplastic [NR:XP_020151352.1]	PCC,GENIE3,cCOE,openChromatin	2.33685
TaWHY1-4A	single-stranded DNA-binding protein WHY1, chloroplastic-like [NR:XP_044366111.1]	TraesCS4B03G0661300	50S ribosomal protein L15, chloroplastic-like [NR:XP_044370735.1]	PCC,GENIE3,cCOE,openChromatin	2.33258
TaWHY1-4A	single-stranded DNA-binding protein WHY1, chloroplastic-like [NR:XP_044366111.1]	TraesCS5A03G0276500	fructose-bisphosphate aldolase-lysine N-methyltransferase, chloroplastic-like [NR:XP_037433470.1]	PCC,GENIE3,cCOE,openChromatin	2.32379
TaWHY1-4A	single-stranded DNA-binding protein WHY1, chloroplastic-like [NR:XP_044366111.1]	TraesCS5A03G0960400	30S ribosomal protein S9, chloroplastic-like [NR:XP_037436301.1]	PCC,GENIE3,cCOE,openChromatin	2.32096
TaWHY1-4A	single-stranded DNA-binding protein WHY1, chloroplastic-like [NR:XP_044366111.1]	TraesCS3A03G0681600	30S ribosomal protein S20, chloroplastic-like [NR:XP_044341105.1]	PCC,GENIE3,cCOE,openChromatin	2.31983
TaWHY1-4A	single-stranded DNA-binding protein WHY1, chloroplastic-like [NR:XP_044366111.1]	TraesCS4A03G0705000	30S ribosomal protein S13, chloroplastic [NR:XP_020190673.1]	PCC,GENIE3,cCOE,openChromatin	2.31823
TaWHY1-4A	single-stranded DNA-binding protein WHY1, chloroplastic-like [NR:XP_044366111.1]	TraesCS7B03G0547200	superoxide dismutase [NR:XP_044433977.1]	PCC,GENIE3,cCOE,openChromatin	2.31738
TaWHY1-4A	single-stranded DNA-binding protein WHY1, chloroplastic-like [NR:XP_044366111.1]	TraesCS3B03G1401500	cell division protein FtsY homolog, chloroplastic-like [NR:XP_044352108.1]	PCC,GENIE3,cCOE,openChromatin	2.31547
TaWHY1-4A	single-stranded DNA-binding protein WHY1, chloroplastic-like [NR:XP_044366111.1]	TraesCS2A03G0886700	2-phytyl-1,4-beta-naphthoquinone methyltransferase, chloroplastic-like isoform X2 [NR:XP_037478437.1]	PCC,GENIE3,cCOE,openChromatin	2.31297
TaWHY1-4A	single-stranded DNA-binding protein WHY1, chloroplastic-like [NR:XP_044366111.1]	TraesCS3D03G0534100	DEAD-box ATP-dependent RNA helicase 25 [NR:XP_020165170.1]	PCC,GENIE3,cCOE,openChromatin	2.31264
TaWHY1-4A	single-stranded DNA-binding protein WHY1, chloroplastic-like [NR:XP_044366111.1]	TraesCS3B03G0658900	DEAD-box ATP-dependent RNA helicase 25-like [NR:XP_044349101.1]	PCC,GENIE3,cCOE,openChromatin	2.31264
TaWHY1-4A	single-stranded DNA-binding protein WHY1, chloroplastic-like [NR:XP_044366111.1]	TraesCS3A03G1170400	cell division protein FtsY homolog, chloroplastic-like [NR:XP_037408457.1]	PCC,GENIE3,cCOE,openChromatin	2.3093
TaWHY1-4A	single-stranded DNA-binding protein WHY1, chloroplastic-like [NR:XP_044366111.1]	TraesCS2A03G0741400	2-Cys peroxiredoxin BAS1, chloroplastic [NR:XP_037477800.1]	PCC,GENIE3,cCOE,openChromatin	2.30569
TaWHY1-4A	single-stranded DNA-binding protein WHY1, chloroplastic-like [NR:XP_044366111.1]	TraesCS5D03G0256200	phenylalanine--tRNA ligase, chloroplastic/mitochondrial [NR:XP_020160854.1]	PCC,GENIE3,cCOE,openChromatin	2.30516
TaWHY1-4A	single-stranded DNA-binding protein WHY1, chloroplastic-like [NR:XP_044366111.1]	TraesCS3B03G0780100	30S ribosomal protein S20, chloroplastic-like [NR:XP_037413828.1]	PCC,GENIE3,cCOE,openChromatin	2.30453
TaWHY1-4A	single-stranded DNA-binding protein WHY1, chloroplastic-like [NR:XP_044366111.1]	TraesCS5A03G0077200	protease Do-like 5, chloroplastic [NR:XP_044379325.1]	PCC,GENIE3,cCOE,openChromatin	2.30078
TaWHY1-4A	single-stranded DNA-binding protein WHY1, chloroplastic-like [NR:XP_044366111.1]	TraesCS2B03G1043700	hypothetical protein CFC21_024702 [NR:KAF7010279.1]	PCC,GENIE3,cCOE,openChromatin	2.30073
TaWHY1-4A	single-stranded DNA-binding protein WHY1, chloroplastic-like [NR:XP_044366111.1]	TraesCS5B03G0260500	phenylalanine--tRNA ligase, chloroplastic/mitochondrial-like [NR:XP_044387389.1]	PCC,GENIE3,cCOE,openChromatin	2.29915
TaWHY1-4A	single-stranded DNA-binding protein WHY1, chloroplastic-like [NR:XP_044366111.1]	TraesCS7A03G0858000	30S ribosomal protein S31, chloroplastic-like [NR:XP_037459411.1]	PCC,GENIE3,cCOE,openChromatin	2.299
TaWHY1-4A	single-stranded DNA-binding protein WHY1, chloroplastic-like [NR:XP_044366111.1]	TraesCS2B03G0639700	probable polyribonucleotide nucleotidyltransferase 1, chloroplastic [NR:XP_037484910.1]	PCC,GENIE3,cCOE,openChromatin	2.29828
TaWHY1-4A	single-stranded DNA-binding protein WHY1, chloroplastic-like [NR:XP_044366111.1]	TraesCS3D03G0835500	5'-3' exonuclease [NR:XP_020159603.1]	PCC,GENIE3,cCOE,openChromatin	2.29647
TaWHY1-4A	single-stranded DNA-binding protein WHY1, chloroplastic-like [NR:XP_044366111.1]	TraesCS7D03G0167900	probable ribosome-binding factor A, chloroplastic [NR:XP_020157238.1]	PCC,GENIE3,cCOE,openChromatin	2.29388
TaWHY1-4A	single-stranded DNA-binding protein WHY1, chloroplastic-like [NR:XP_044366111.1]	TraesCS5A03G1099300	magnesium-chelatase subunit ChlD, chloroplastic-like [NR:XP_037436775.1]	PCC,GENIE3,cCOE,openChromatin	2.2938
TaWHY1-4A	single-stranded DNA-binding protein WHY1, chloroplastic-like [NR:XP_044366111.1]	TaWGRN3D01G636000	cell division protein FtsY homolog, chloroplastic isoform X2 [NR:XP_020153574.1]	PCC,GENIE3,cCOE,openChromatin	2.29091
TaWHY1-4A	single-stranded DNA-binding protein WHY1, chloroplastic-like [NR:XP_044366111.1]	TraesCS3B03G1144200LC	uncharacterized RNA methyltransferase pc1998-like [NR:XP_044351515.1]	PCC,GENIE3,cCOE,openChromatin	2.28969
TaWHY1-4A	single-stranded DNA-binding protein WHY1, chloroplastic-like [NR:XP_044366111.1]	TraesCS5D03G0308900	hypothetical protein CFC21_076688 [NR:KAF7071350.1]	PCC,GENIE3,cCOE,openChromatin	2.28925
TaWHY1-4A	single-stranded DNA-binding protein WHY1, chloroplastic-like [NR:XP_044366111.1]	TraesCS5D03G0236100	uncharacterized protein LOC109758370 isoform X2 [NR:XP_020172811.1]	PCC,GENIE3,cCOE,openChromatin	2.28695
TaWHY1-4A	single-stranded DNA-binding protein WHY1, chloroplastic-like [NR:XP_044366111.1]	TraesCS4A03G0527800	signal recognition particle 54 kDa protein, chloroplastic-like [NR:XP_044364197.1]	PCC,GENIE3,cCOE,openChromatin	2.28342
TaWHY1-4A	single-stranded DNA-binding protein WHY1, chloroplastic-like [NR:XP_044366111.1]	TraesCS3A03G1012500	50S ribosomal protein L27, chloroplastic-like [NR:XP_037408007.1]	PCC,GENIE3,cCOE,openChromatin	2.28282
TaWHY1-4A	single-stranded DNA-binding protein WHY1, chloroplastic-like [NR:XP_044366111.1]	TraesCS5A03G0243500	phenylalanine--tRNA ligase, chloroplastic/mitochondrial-like [NR:XP_044379999.1]	PCC,GENIE3,cCOE,openChromatin	2.28058
TaWHY1-4A	single-stranded DNA-binding protein WHY1, chloroplastic-like [NR:XP_044366111.1]	TraesCS3B03G0924700	ribonuclease III domain-containing protein RNC1, chloroplastic [NR:XP_037414506.1]	PCC,GENIE3,cCOE,openChromatin	2.28043
TaWHY1-4A	single-stranded DNA-binding protein WHY1, chloroplastic-like [NR:XP_044366111.1]	TraesCS7A03G0603900	glutamate-1-semialdehyde 2,1-aminomutase, chloroplastic-like [NR:XP_037459401.1]	PCC,GENIE3,cCOE,openChromatin	2.28011
TaWHY1-4A	single-stranded DNA-binding protein WHY1, chloroplastic-like [NR:XP_044366111.1]	TraesCS7D03G0199700	superoxide dismutase [NR:XP_044437277.1]	PCC,GENIE3,cCOE,openChromatin	2.27755
TaWHY1-4A	single-stranded DNA-binding protein WHY1, chloroplastic-like [NR:XP_044366111.1]	TraesCS3D03G0059500	uncharacterized lipoprotein syc1174_c-like [NR:XP_044354958.1]	PCC,GENIE3,cCOE,openChromatin	2.27667
TaWHY1-4A	single-stranded DNA-binding protein WHY1, chloroplastic-like [NR:XP_044366111.1]	TraesCS3B03G1162300	50S ribosomal protein L27, chloroplastic-like [NR:XP_037415454.1]	PCC,GENIE3,cCOE,openChromatin	2.27253
TaWHY1-4A	single-stranded DNA-binding protein WHY1, chloroplastic-like [NR:XP_044366111.1]	TraesCS2D03G0560200	probable polyribonucleotide nucleotidyltransferase 1, chloroplastic [NR:XP_044332062.1]	PCC,GENIE3,cCOE,openChromatin	2.27112
TaWHY1-4A	single-stranded DNA-binding protein WHY1, chloroplastic-like [NR:XP_044366111.1]	TraesCS6D03G0824600	chaperone protein DnaJ [NR:XP_020157006.1]	PCC,GENIE3,cCOE,openChromatin	2.27082
TaWHY1-4A	single-stranded DNA-binding protein WHY1, chloroplastic-like [NR:XP_044366111.1]	TraesCS1B03G0657900	10 kDa chaperonin 1, chloroplastic-like [NR:XP_037467317.1]	PCC,GENIE3,cCOE,openChromatin	2.27027
TaWHY1-4A	single-stranded DNA-binding protein WHY1, chloroplastic-like [NR:XP_044366111.1]	TraesCS6D03G0393400	50S ribosomal protein L21, chloroplastic [NR:XP_020178474.1]	PCC,GENIE3,cCOE,openChromatin	2.26424
TaWHY1-4A	single-stranded DNA-binding protein WHY1, chloroplastic-like [NR:XP_044366111.1]	TraesCS4B03G0679900	methionine--tRNA ligase, chloroplastic/mitochondrial-like [NR:XP_044370832.1]	PCC,GENIE3,cCOE,openChromatin	2.26397
TaWHY1-4A	single-stranded DNA-binding protein WHY1, chloroplastic-like [NR:XP_044366111.1]	TraesCS3A03G0909800	5'-3' exonuclease-like [NR:XP_044342354.1]	PCC,GENIE3,cCOE,openChromatin	2.26262
TaWHY1-4A	single-stranded DNA-binding protein WHY1, chloroplastic-like [NR:XP_044366111.1]	TraesCS7A03G0008800	glycine--tRNA ligase, chloroplastic/mitochondrial 2-like [NR:XP_044424463.1]	PCC,GENIE3,cCOE,openChromatin	2.26144
TaWHY1-4A	single-stranded DNA-binding protein WHY1, chloroplastic-like [NR:XP_044366111.1]	TraesCS7B03G0445000	50S ribosomal protein 6, chloroplastic-like [NR:XP_044431038.1]	PCC,GENIE3,cCOE,openChromatin	2.25832
TaWHY1-4A	single-stranded DNA-binding protein WHY1, chloroplastic-like [NR:XP_044366111.1]	TraesCS4B03G0772600	ylmG homolog protein 2, chloroplastic-like [NR:XP_044371261.1]	PCC,GENIE3,cCOE,openChromatin	2.25459
TaWHY1-4A	single-stranded DNA-binding protein WHY1, chloroplastic-like [NR:XP_044366111.1]	TraesCS7D03G0392400	hypothetical protein CFC21_108148 [NR:KAF7107535.1]	PCC,GENIE3,cCOE,openChromatin	2.25271
TaWHY1-4A	single-stranded DNA-binding protein WHY1, chloroplastic-like [NR:XP_044366111.1]	TraesCS2A03G0556400	probable polyribonucleotide nucleotidyltransferase 1, chloroplastic [NR:XP_037477215.1]	PCC,GENIE3,cCOE,openChromatin	2.25025
TaWHY1-4A	single-stranded DNA-binding protein WHY1, chloroplastic-like [NR:XP_044366111.1]	TraesCS6D03G0334000	peptidyl-prolyl cis-trans isomerase FKBP16-1, chloroplastic isoform X1 [NR:XP_020176829.1]	PCC,GENIE3,cCOE,openChromatin	2.24979
TaWHY1-4A	single-stranded DNA-binding protein WHY1, chloroplastic-like [NR:XP_044366111.1]	TraesCS6B03G0383400	protein YELLOW LEAF 1, choloroplastic-like [NR:XP_037454741.1]	PCC,GENIE3,cCOE,openChromatin	2.24535
TaWHY1-4A	single-stranded DNA-binding protein WHY1, chloroplastic-like [NR:XP_044366111.1]	TraesCS3D03G0739100	ribonuclease III domain-containing protein RNC1, chloroplastic [NR:XP_020146324.1]	PCC,GENIE3,cCOE,openChromatin	2.24503
TaWHY1-4A	single-stranded DNA-binding protein WHY1, chloroplastic-like [NR:XP_044366111.1]	TraesCS3A03G0094000	uncharacterized lipoprotein syc1174_c-like [NR:XP_044336535.1]	PCC,GENIE3,cCOE,openChromatin	2.24344
TaWHY1-4A	single-stranded DNA-binding protein WHY1, chloroplastic-like [NR:XP_044366111.1]	TraesCS7D03G0604200	50S ribosomal protein 6, chloroplastic [NR:XP_020174611.1]	PCC,GENIE3,cCOE,openChromatin	2.24297
TaWHY1-4A	single-stranded DNA-binding protein WHY1, chloroplastic-like [NR:XP_044366111.1]	TraesCS4B03G0269400	signal recognition particle 54 kDa protein, chloroplastic-like [NR:XP_044368966.1]	PCC,GENIE3,cCOE,openChromatin	2.24219
TaWHY1-4A	single-stranded DNA-binding protein WHY1, chloroplastic-like [NR:XP_044366111.1]	TraesCS1D03G0542400	10 kDa chaperonin 1, chloroplastic [NR:XP_020194156.1]	PCC,GENIE3,cCOE,openChromatin	2.24129
TaWHY1-4A	single-stranded DNA-binding protein WHY1, chloroplastic-like [NR:XP_044366111.1]	TraesCS7B03G0224400	germin-like protein 8-14 [NR:XP_037467658.1]	PCC,GENIE3,cCOE,openChromatin	2.24085
TaWHY1-4A	single-stranded DNA-binding protein WHY1, chloroplastic-like [NR:XP_044366111.1]	TraesCS4D03G0659100	glutathione reductase, chloroplastic-like [NR:XP_044376482.1]	PCC,GENIE3,cCOE,openChromatin	2.2402
TaWHY1-4A	single-stranded DNA-binding protein WHY1, chloroplastic-like [NR:XP_044366111.1]	TraesCS6B03G1157300	unnamed protein product [NR:VAI62544.1]	PCC,GENIE3,cCOE,openChromatin	2.23938
TaWHY1-4A	single-stranded DNA-binding protein WHY1, chloroplastic-like [NR:XP_044366111.1]	TraesCS7A03G1225100	psbP domain-containing protein 5, chloroplastic [NR:XP_037457025.1]	PCC,GENIE3,cCOE,openChromatin	2.2386
TaWHY1-4A	single-stranded DNA-binding protein WHY1, chloroplastic-like [NR:XP_044366111.1]	TraesCS6D03G0506800	protein GrpE [NR:XP_020150995.1]	PCC,GENIE3,cCOE,openChromatin	2.23794
TaWHY1-4A	single-stranded DNA-binding protein WHY1, chloroplastic-like [NR:XP_044366111.1]	TraesCS5D03G0392100	monothiol glutaredoxin-S12, chloroplastic [NR:XP_020147003.1]	PCC,GENIE3,cCOE,openChromatin	2.236
TaWHY1-4A	single-stranded DNA-binding protein WHY1, chloroplastic-like [NR:XP_044366111.1]	TraesCS3A03G0579900	DEAD-box ATP-dependent RNA helicase 25-like [NR:XP_044340555.1]	PCC,GENIE3,cCOE,openChromatin	2.23302
TaWHY1-4A	single-stranded DNA-binding protein WHY1, chloroplastic-like [NR:XP_044366111.1]	TraesCS1B03G0776600	DAR GTPase 3, chloroplastic-like [NR:XP_037471264.1]	PCC,GENIE3,cCOE,openChromatin	2.23125
TaWHY1-4A	single-stranded DNA-binding protein WHY1, chloroplastic-like [NR:XP_044366111.1]	TraesCS6D03G0605300	pentatricopeptide repeat-containing protein OTP51, chloroplastic [NR:XP_020159576.1]	PCC,GENIE3,cCOE,openChromatin	2.23042
TaWHY1-4A	single-stranded DNA-binding protein WHY1, chloroplastic-like [NR:XP_044366111.1]	TraesCS7D03G0010000	glycine--tRNA ligase, chloroplastic/mitochondrial 2-like [NR:XP_044438095.1]	PCC,GENIE3,cCOE,openChromatin	2.22813
TaWHY1-4A	single-stranded DNA-binding protein WHY1, chloroplastic-like [NR:XP_044366111.1]	TraesCS7A03G0180500	probable ribosome-binding factor A, chloroplastic [NR:XP_044426386.1]	PCC,GENIE3,cCOE,openChromatin	2.22778
TaWHY1-4A	single-stranded DNA-binding protein WHY1, chloroplastic-like [NR:XP_044366111.1]	TraesCS2B03G0677200	valine--tRNA ligase, chloroplastic/mitochondrial 2-like isoform X1 [NR:XP_044323754.1]	PCC,GENIE3,cCOE,openChromatin	2.22694
TaWHY1-4A	single-stranded DNA-binding protein WHY1, chloroplastic-like [NR:XP_044366111.1]	TraesCS4D03G0607300	methionine--tRNA ligase, chloroplastic/mitochondrial [NR:XP_020167723.1]	PCC,GENIE3,cCOE,openChromatin	2.22367
TaWHY1-4A	single-stranded DNA-binding protein WHY1, chloroplastic-like [NR:XP_044366111.1]	TraesCS5D03G0379600	LOW QUALITY PROTEIN: serine--tRNA ligase, chloroplastic/mitochondrial [NR:XP_020170590.1]	PCC,GENIE3,cCOE,openChromatin	2.22365
TaWHY1-4A	single-stranded DNA-binding protein WHY1, chloroplastic-like [NR:XP_044366111.1]	TraesCS7B03G0593600	2-succinylbenzoate--CoA ligase, chloroplastic/peroxisomal-like isoform X2 [NR:XP_044435839.1]	PCC,GENIE3,cCOE,openChromatin	2.21898
TaWHY1-4A	single-stranded DNA-binding protein WHY1, chloroplastic-like [NR:XP_044366111.1]	TraesCS2D03G0825200	2-phytyl-1,4-beta-naphthoquinone methyltransferase, chloroplastic-like isoform X1 [NR:XP_044333378.1]	PCC,GENIE3,cCOE,openChromatin	2.21893
TaWHY1-4A	single-stranded DNA-binding protein WHY1, chloroplastic-like [NR:XP_044366111.1]	TraesCS6D03G0854200	hypothetical protein CFC21_094544 [NR:KAF7092021.1]	PCC,GENIE3,cCOE,openChromatin	2.21817
TaWHY1-4A	single-stranded DNA-binding protein WHY1, chloroplastic-like [NR:XP_044366111.1]	TraesCS3A03G0618900	hypothetical protein CFC21_035679 [NR:KAF7023079.1]	PCC,GENIE3,cCOE,openChromatin	2.21729
TaWHY1-4A	single-stranded DNA-binding protein WHY1, chloroplastic-like [NR:XP_044366111.1]	TraesCS3D03G0332900	uncharacterized protein LOC123077820 isoform X1 [NR:XP_044356084.1]	PCC,GENIE3,cCOE,openChromatin	2.21122
TaWHY1-4A	single-stranded DNA-binding protein WHY1, chloroplastic-like [NR:XP_044366111.1]	TraesCS5B03G0530200	DEAD-box ATP-dependent RNA helicase 22-like [NR:XP_044388689.1]	PCC,GENIE3,cCOE,openChromatin	2.20834
TaWHY1-4A	single-stranded DNA-binding protein WHY1, chloroplastic-like [NR:XP_044366111.1]	TraesCS3B03G0239800	hypothetical protein CFC21_039965 [NR:KAF7027984.1]	PCC,GENIE3,cCOE,openChromatin	2.20404
TaWHY1-4A	single-stranded DNA-binding protein WHY1, chloroplastic-like [NR:XP_044366111.1]	TraesCS1A03G0884800	probable homogentisate phytyltransferase 2, chloroplastic [NR:XP_044344548.1]	PCC,GENIE3,cCOE,openChromatin	2.2035
TaWHY1-4A	single-stranded DNA-binding protein WHY1, chloroplastic-like [NR:XP_044366111.1]	TraesCS5D03G0101100	protease Do-like 5, chloroplastic [NR:XP_020183777.1]	PCC,GENIE3,cCOE,openChromatin	2.20197
TaWHY1-4A	single-stranded DNA-binding protein WHY1, chloroplastic-like [NR:XP_044366111.1]	TraesCS7D03G0208800	single-stranded DNA-binding protein WHY1, chloroplastic [NR:XP_020186783.1]	PCC,GENIE3,openChromatin	2.20096
TaWHY1-4A	single-stranded DNA-binding protein WHY1, chloroplastic-like [NR:XP_044366111.1]	TraesCS4A03G0294300	uroporphyrinogen decarboxylase [NR:XP_044363452.1]	PCC,GENIE3,cCOE,openChromatin	2.20032
TaWHY1-4A	single-stranded DNA-binding protein WHY1, chloroplastic-like [NR:XP_044366111.1]	TraesCS4D03G0230100	signal recognition particle 54 kDa protein, chloroplastic [NR:XP_020177443.1]	PCC,GENIE3,cCOE,openChromatin	2.20018
TaWHY1-4A	single-stranded DNA-binding protein WHY1, chloroplastic-like [NR:XP_044366111.1]	TraesCS7D03G1164500	hypothetical protein CFC21_111408 [NR:KAF7111386.1]	PCC,GENIE3,cCOE,openChromatin	2.19938
TaWHY1-4A	single-stranded DNA-binding protein WHY1, chloroplastic-like [NR:XP_044366111.1]	TraesCS1A03G0565000	10 kDa chaperonin 1, chloroplastic-like [NR:XP_044330997.1]	PCC,GENIE3,cCOE,openChromatin	2.19822
TaWHY1-4A	single-stranded DNA-binding protein WHY1, chloroplastic-like [NR:XP_044366111.1]	TraesCS1B03G1034700	probable homogentisate phytyltransferase 2, chloroplastic [NR:XP_037473177.1]	PCC,GENIE3,cCOE,openChromatin	2.19651
TaWHY1-4A	single-stranded DNA-binding protein WHY1, chloroplastic-like [NR:XP_044366111.1]	TraesCS4A03G0099500	methionine--tRNA ligase, chloroplastic/mitochondrial-like [NR:XP_037419939.1]	PCC,GENIE3,cCOE,openChromatin	2.19633
TaWHY1-4A	single-stranded DNA-binding protein WHY1, chloroplastic-like [NR:XP_044366111.1]	TraesCS1A03G0915000	heme chaperone HemW-like [NR:XP_044345758.1]	PCC,GENIE3,cCOE,openChromatin	2.19571
TaWHY1-4A	single-stranded DNA-binding protein WHY1, chloroplastic-like [NR:XP_044366111.1]	TraesCS3B03G0697900	1,4-dihydroxy-2-naphthoyl-CoA synthase, peroxisomal-like [NR:XP_044349329.1]	PCC,GENIE3,cCOE,openChromatin	2.19535
TaWHY1-4A	single-stranded DNA-binding protein WHY1, chloroplastic-like [NR:XP_044366111.1]	TraesCS7A03G0224800	single-stranded DNA-binding protein WHY1, chloroplastic-like [NR:XP_044426484.1]	PCC,GENIE3,openChromatin	2.19254
TaWHY1-4A	single-stranded DNA-binding protein WHY1, chloroplastic-like [NR:XP_044366111.1]	TraesCS4B03G0616100	ATP-dependent Clp protease ATP-binding subunit CLPT1, chloroplastic-like [NR:XP_044370527.1]	PCC,GENIE3,cCOE,openChromatin	2.19105
TaWHY1-4A	single-stranded DNA-binding protein WHY1, chloroplastic-like [NR:XP_044366111.1]	TraesCS2D03G0578400	RNA-binding protein CP33, chloroplastic-like [NR:XP_044332130.1]	PCC,GENIE3,openChromatin	2.18688
TaWHY1-4A	single-stranded DNA-binding protein WHY1, chloroplastic-like [NR:XP_044366111.1]	TraesCS5B03G0378600	serine--tRNA ligase, chloroplastic/mitochondrial-like [NR:XP_037440386.1]	PCC,GENIE3,cCOE,openChromatin	2.18537
TaWHY1-4A	single-stranded DNA-binding protein WHY1, chloroplastic-like [NR:XP_044366111.1]	TraesCS5A03G0423200	hypothetical protein CFC21_065318 [NR:KAF7058206.1]	PCC,GENIE3,cCOE,openChromatin	2.18489
TaWHY1-4A	single-stranded DNA-binding protein WHY1, chloroplastic-like [NR:XP_044366111.1]	TraesCS5D03G0486700	DEAD-box ATP-dependent RNA helicase 22-like [NR:XP_044397338.1]	PCC,GENIE3,cCOE,openChromatin	2.18392
TaWHY1-4A	single-stranded DNA-binding protein WHY1, chloroplastic-like [NR:XP_044366111.1]	TraesCS5A03G0521600	hypothetical protein CFC21_065767 [NR:KAF7058779.1]	PCC,GENIE3,cCOE,openChromatin	2.1837
TaWHY1-4A	single-stranded DNA-binding protein WHY1, chloroplastic-like [NR:XP_044366111.1]	TraesCS4D03G0693300	hypothetical protein CFC21_041339 [NR:KAF7029644.1]	PCC,GENIE3,cCOE,openChromatin	2.18228
TaWHY1-4A	single-stranded DNA-binding protein WHY1, chloroplastic-like [NR:XP_044366111.1]	TraesCS7D03G0732500	2-succinylbenzoate--CoA ligase, chloroplastic/peroxisomal [NR:XP_020172700.1]	PCC,GENIE3,cCOE,openChromatin	2.18153
TaWHY1-4A	single-stranded DNA-binding protein WHY1, chloroplastic-like [NR:XP_044366111.1]	TraesCS2D03G0977900	multiple organellar RNA editing factor 2, chloroplastic [NR:XP_020164166.1]	PCC,GENIE3,cCOE,openChromatin	2.17891
TaWHY1-4A	single-stranded DNA-binding protein WHY1, chloroplastic-like [NR:XP_044366111.1]	TraesCS4D03G0149300	hypothetical protein CFC21_060768 [NR:KAF7052706.1]	PCC,GENIE3,cCOE,openChromatin	2.17618
TaWHY1-4A	single-stranded DNA-binding protein WHY1, chloroplastic-like [NR:XP_044366111.1]	TraesCS5B03G0075200	protease Do-like 5, chloroplastic [NR:XP_044392605.1]	PCC,GENIE3,cCOE,openChromatin	2.17559
TaWHY1-4A	single-stranded DNA-binding protein WHY1, chloroplastic-like [NR:XP_044366111.1]	TraesCS1D03G0646500	DAR GTPase 3, chloroplastic [NR:XP_020151222.1]	PCC,GENIE3,cCOE,openChromatin	2.1721
TaWHY1-4A	single-stranded DNA-binding protein WHY1, chloroplastic-like [NR:XP_044366111.1]	TraesCS3D03G0020900	tetratricopeptide repeat domain-containing protein PYG7, chloroplastic-like isoform X1 [NR:XP_044354810.1]	PCC,GENIE3,cCOE,openChromatin	2.1708
TaWHY1-4A	single-stranded DNA-binding protein WHY1, chloroplastic-like [NR:XP_044366111.1]	TraesCS3D03G0488800	hypothetical protein CFC21_047231 [NR:KAF7036640.1]	PCC,GENIE3,cCOE,openChromatin	2.16744
TaWHY1-4A	single-stranded DNA-binding protein WHY1, chloroplastic-like [NR:XP_044366111.1]	TraesCS6A03G1016700	50S ribosomal protein L9, chloroplastic-like isoform X2 [NR:XP_044405184.1]	PCC,GENIE3,cCOE,openChromatin	2.16149
TaWHY1-4A	single-stranded DNA-binding protein WHY1, chloroplastic-like [NR:XP_044366111.1]	TraesCS2B03G1160500	multiple organellar RNA editing factor 2, chloroplastic-like [NR:XP_037487023.1]	PCC,GENIE3,cCOE,openChromatin	2.15966
TaWHY1-4A	single-stranded DNA-binding protein WHY1, chloroplastic-like [NR:XP_044366111.1]	TraesCS4D03G0766500	pentatricopeptide repeat-containing protein At4g35130, chloroplastic [NR:XP_020150220.1]	PCC,GENIE3,cCOE,openChromatin	2.15845
TaWHY1-4A	single-stranded DNA-binding protein WHY1, chloroplastic-like [NR:XP_044366111.1]	TraesCS4B03G0179800	protein tas-like [NR:XP_044368475.1]	PCC,GENIE3,cCOE,openChromatin	2.15116
TaWHY1-4A	single-stranded DNA-binding protein WHY1, chloroplastic-like [NR:XP_044366111.1]	TraesCS3B03G0756300	hypothetical protein CFC21_041867 [NR:KAF7030294.1]	PCC,GENIE3,cCOE,openChromatin	2.15078
TaWHY1-4A	single-stranded DNA-binding protein WHY1, chloroplastic-like [NR:XP_044366111.1]	TraesCS7D03G0686800	hypothetical protein CFC21_109353 [NR:KAF7109019.1]	PCC,GENIE3,cCOE,openChromatin	2.15053
TaWHY1-4A	single-stranded DNA-binding protein WHY1, chloroplastic-like [NR:XP_044366111.1]	TraesCS6B03G0733600	protein GrpE-like isoform X1 [NR:XP_044413144.1]	PCC,GENIE3,cCOE,openChromatin	2.15013
TaWHY1-4A	single-stranded DNA-binding protein WHY1, chloroplastic-like [NR:XP_044366111.1]	TraesCS3A03G0196200	hypothetical protein CFC21_034136 [NR:KAF7021140.1]	PCC,GENIE3,cCOE,openChromatin	2.14617
TaWHY1-4A	single-stranded DNA-binding protein WHY1, chloroplastic-like [NR:XP_044366111.1]	TraesCS4B03G0739900	glutathione reductase, chloroplastic-like [NR:XP_044371089.1]	PCC,GENIE3,cCOE,openChromatin	2.14386
TaWHY1-4A	single-stranded DNA-binding protein WHY1, chloroplastic-like [NR:XP_044366111.1]	TraesCS7A03G1149500	14 kDa zinc-binding protein-like [NR:XP_044424674.1]	PCC,GENIE3,cCOE,openChromatin	2.14331
TaWHY1-4A	single-stranded DNA-binding protein WHY1, chloroplastic-like [NR:XP_044366111.1]	TraesCSU03G0295800	peptide chain release factor APG3, chloroplastic-like isoform X3 [NR:XP_044446591.1]	PCC,GENIE3,openChromatin	2.13879
TaWHY1-4A	single-stranded DNA-binding protein WHY1, chloroplastic-like [NR:XP_044366111.1]	TraesCS7D03G0520300	protein POOR HOMOLOGOUS SYNAPSIS 1-like [NR:XP_044439855.1]	PCC,GENIE3,cCOE,openChromatin	2.1379
TaWHY1-4A	single-stranded DNA-binding protein WHY1, chloroplastic-like [NR:XP_044366111.1]	TraesCS4A03G0752600	transcription antitermination protein NusB-like [NR:XP_037422553.1]	PCC,GENIE3,cCOE,openChromatin	2.13579
TaWHY1-4A	single-stranded DNA-binding protein WHY1, chloroplastic-like [NR:XP_044366111.1]	TraesCS7B03G0974300	hypothetical protein CFC21_104768 [NR:KAF7103827.1]	PCC,GENIE3,cCOE,openChromatin	2.13509
TaWHY1-4A	single-stranded DNA-binding protein WHY1, chloroplastic-like [NR:XP_044366111.1]	TraesCS6A03G0973100	28 kDa ribonucleoprotein, chloroplastic-like [NR:XP_044405013.1]	PCC,GENIE3,cCOE,openChromatin	2.13228
TaWHY1-4A	single-stranded DNA-binding protein WHY1, chloroplastic-like [NR:XP_044366111.1]	TraesCS1B03G0963100	probable transcriptional regulatory protein At2g25830 [NR:XP_044415856.1]	PCC,GENIE3,cCOE,openChromatin	2.12292
TaWHY1-4A	single-stranded DNA-binding protein WHY1, chloroplastic-like [NR:XP_044366111.1]	TraesCS6B03G1157200	uncharacterized protein LOC123139375 [NR:XP_044415121.1]	PCC,GENIE3,cCOE,openChromatin	2.12041
TaWHY1-4A	single-stranded DNA-binding protein WHY1, chloroplastic-like [NR:XP_044366111.1]	TraesCS7B03G0673600	protein BUNDLE SHEATH DEFECTIVE 2, chloroplastic-like [NR:XP_037467671.1]	PCC,GENIE3,openChromatin	2.12009
TaWHY1-4A	single-stranded DNA-binding protein WHY1, chloroplastic-like [NR:XP_044366111.1]	TraesCS3B03G1067600	unnamed protein product [NR:VAH82873.1]	PCC,GENIE3,openChromatin	2.11844
TaWHY1-4A	single-stranded DNA-binding protein WHY1, chloroplastic-like [NR:XP_044366111.1]	TraesCS4A03G0933100	protein DJ-1 homolog C-like [NR:XP_044365946.1]	PCC,GENIE3,openChromatin	2.11787
TaWHY1-4A	single-stranded DNA-binding protein WHY1, chloroplastic-like [NR:XP_044366111.1]	TraesCS7D03G0590800	glutamate-1-semialdehyde 2,1-aminomutase, chloroplastic [NR:XP_020181043.1]	PCC,GENIE3,cCOE,openChromatin	2.11628
TaWHY1-4A	single-stranded DNA-binding protein WHY1, chloroplastic-like [NR:XP_044366111.1]	TraesCS1D03G0809000	probable transcriptional regulatory protein At2g25830 [NR:XP_020155747.1]	PCC,GENIE3,cCOE,openChromatin	2.11429
TaWHY1-4A	single-stranded DNA-binding protein WHY1, chloroplastic-like [NR:XP_044366111.1]	TraesCS5A03G0237400	polyprotein of EF-Ts, chloroplastic-like [NR:XP_037433349.1]	PCC,GENIE3,openChromatin	2.1067
TaWHY1-4A	single-stranded DNA-binding protein WHY1, chloroplastic-like [NR:XP_044366111.1]	TraesCS5B03G0254500	hypothetical protein CFC21_070475 [NR:KAF7064048.1]	PCC,GENIE3,openChromatin	2.10656
TaWHY1-4A	single-stranded DNA-binding protein WHY1, chloroplastic-like [NR:XP_044366111.1]	TraesCS4A03G0162300	ATP-dependent Clp protease ATP-binding subunit CLPT1, chloroplastic-like [NR:XP_037420229.1]	PCC,GENIE3,cCOE,openChromatin	2.10626
TaWHY1-4A	single-stranded DNA-binding protein WHY1, chloroplastic-like [NR:XP_044366111.1]	TraesCS6D03G0480200	elongation factor Tu, chloroplastic [NR:XP_020163319.1]	PCC,GENIE3,openChromatin	2.10387
TaWHY1-4A	single-stranded DNA-binding protein WHY1, chloroplastic-like [NR:XP_044366111.1]	TraesCS4D03G0532300	solute carrier family 40 member 3, chloroplastic-like [NR:XP_044377991.1]	PCC,GENIE3,openChromatin	2.0983
TaWHY1-4A	single-stranded DNA-binding protein WHY1, chloroplastic-like [NR:XP_044366111.1]	TraesCS7A03G0672400	dicarboxylate transporter 2.1, chloroplastic-like [NR:XP_037459476.1]	PCC,GENIE3,openChromatin	2.09827
TaWHY1-4A	single-stranded DNA-binding protein WHY1, chloroplastic-like [NR:XP_044366111.1]	TraesCS5D03G1096600	transcription termination/antitermination protein NusG-like [NR:XP_044400009.1]	PCC,GENIE3,cCOE	2.09825
TaWHY1-4A	single-stranded DNA-binding protein WHY1, chloroplastic-like [NR:XP_044366111.1]	TraesCS6B03G1096600	translation initiation factor IF3-4, chloroplastic-like [NR:XP_044414821.1]	PCC,GENIE3,openChromatin	2.09808
TaWHY1-4A	single-stranded DNA-binding protein WHY1, chloroplastic-like [NR:XP_044366111.1]	TraesCS4B03G0409300	RNA-binding protein CP29B, chloroplastic-like [NR:XP_044369580.1]	PCC,GENIE3,openChromatin	2.09768
TaWHY1-4A	single-stranded DNA-binding protein WHY1, chloroplastic-like [NR:XP_044366111.1]	TraesCS2D03G0887600	hypothetical protein CFC21_031032 [NR:KAF7017626.1]	PCC,GENIE3,cCOE,openChromatin	2.09692
TaWHY1-4A	single-stranded DNA-binding protein WHY1, chloroplastic-like [NR:XP_044366111.1]	TraesCS6A03G0293300	protein YELLOW LEAF 1, choloroplastic-like [NR:XP_044406227.1]	PCC,GENIE3,cCOE,openChromatin	2.0969
TaWHY1-4A	single-stranded DNA-binding protein WHY1, chloroplastic-like [NR:XP_044366111.1]	TraesCS5B03G0408400	PLASTID TRANSCRIPTIONALLY ACTIVE protein 6, chloroplastic-like [NR:XP_044388096.1]	PCC,GENIE3,openChromatin	2.09462
TaWHY1-4A	single-stranded DNA-binding protein WHY1, chloroplastic-like [NR:XP_044366111.1]	TraesCS7A03G0647100	28 kDa ribonucleoprotein, chloroplastic-like [NR:XP_037461065.1]	PCC,GENIE3,openChromatin	2.0945
TaWHY1-4A	single-stranded DNA-binding protein WHY1, chloroplastic-like [NR:XP_044366111.1]	TraesCS3D03G0869500	uncharacterized protein LOC109741860 [NR:XP_020156532.1]	PCC,GENIE3,openChromatin	2.09346
TaWHY1-4A	single-stranded DNA-binding protein WHY1, chloroplastic-like [NR:XP_044366111.1]	TraesCS7A03G0622400	50S ribosomal protein 6, chloroplastic-like [NR:XP_037461219.1]	PCC,GENIE3,cCOE,openChromatin	2.09292
TaWHY1-4A	single-stranded DNA-binding protein WHY1, chloroplastic-like [NR:XP_044366111.1]	TraesCS2A03G0435100	ylmG homolog protein 1-2, chloroplastic-like [NR:XP_044456262.1]	PCC,GENIE3,openChromatin	2.09112
TaWHY1-4A	single-stranded DNA-binding protein WHY1, chloroplastic-like [NR:XP_044366111.1]	TraesCS5D03G0248900	hypothetical protein CFC21_076470 [NR:KAF7071060.1]	PCC,GENIE3,openChromatin	2.08852
TaWHY1-4A	single-stranded DNA-binding protein WHY1, chloroplastic-like [NR:XP_044366111.1]	TraesCS4B03G0866800LC	pentatricopeptide repeat-containing protein At4g35130, chloroplastic-like [NR:XP_037426646.1]	PCC,GENIE3,cCOE,openChromatin	2.08523
TaWHY1-4A	single-stranded DNA-binding protein WHY1, chloroplastic-like [NR:XP_044366111.1]	TraesCS5B03G0460200	30S ribosomal protein 2, chloroplastic-like [NR:XP_037440768.1]	PCC,GENIE3,openChromatin	2.08397
TaWHY1-4A	single-stranded DNA-binding protein WHY1, chloroplastic-like [NR:XP_044366111.1]	TraesCS3A03G0528000	peptide deformylase 1A, chloroplastic-like isoform X1 [NR:XP_044340299.1]	PCC,GENIE3,cCOE	2.08371
TaWHY1-4A	single-stranded DNA-binding protein WHY1, chloroplastic-like [NR:XP_044366111.1]	TraesCS4B03G0700900	cyanelle 30S ribosomal protein S10-like isoform X2 [NR:XP_044370972.1]	PCC,GENIE3,openChromatin	2.08312
TaWHY1-4A	single-stranded DNA-binding protein WHY1, chloroplastic-like [NR:XP_044366111.1]	TraesCS4B03G0485700	uncharacterized protein LOC119296260 [NR:XP_037430555.1]	PCC,GENIE3,openChromatin	2.08253
TaWHY1-4A	single-stranded DNA-binding protein WHY1, chloroplastic-like [NR:XP_044366111.1]	TraesCS6D03G0783200	translation initiation factor IF3-4, chloroplastic-like [NR:XP_044421335.1]	PCC,GENIE3,openChromatin	2.08219
TaWHY1-4A	single-stranded DNA-binding protein WHY1, chloroplastic-like [NR:XP_044366111.1]	TraesCS7D03G1065600	motile sperm domain-containing protein 2-like [NR:XP_044438092.1]	PCC,GENIE3,cCOE,openChromatin	2.08207
TaWHY1-4A	single-stranded DNA-binding protein WHY1, chloroplastic-like [NR:XP_044366111.1]	TraesCS7B03G1078600	D-3-phosphoglycerate dehydrogenase 3, chloroplastic-like [NR:XP_044433360.1]	PCC,GENIE3,openChromatin	2.08025
TaWHY1-4A	single-stranded DNA-binding protein WHY1, chloroplastic-like [NR:XP_044366111.1]	TraesCS6D03G0250300	protein YELLOW LEAF 1, choloroplastic [NR:XP_020153951.1]	PCC,GENIE3,cCOE,openChromatin	2.07941
TaWHY1-4A	single-stranded DNA-binding protein WHY1, chloroplastic-like [NR:XP_044366111.1]	TraesCS7D03G0626900	28 kDa ribonucleoprotein, chloroplastic [NR:XP_020159046.1]	PCC,GENIE3,openChromatin	2.07884
TaWHY1-4A	single-stranded DNA-binding protein WHY1, chloroplastic-like [NR:XP_044366111.1]	TraesCS5B03G0572700	pentatricopeptide repeat-containing protein At5g10690-like [NR:XP_044388864.1]	PCC,GENIE3,openChromatin	2.07802
TaWHY1-4A	single-stranded DNA-binding protein WHY1, chloroplastic-like [NR:XP_044366111.1]	TraesCS7A03G0762800	hypothetical protein CFC21_098151 [NR:KAF7096157.1]	PCC,GENIE3,cCOE,openChromatin	2.07705
TaWHY1-4A	single-stranded DNA-binding protein WHY1, chloroplastic-like [NR:XP_044366111.1]	TraesCS3D03G0422700	50S ribosomal protein 5 alpha, chloroplastic [NR:XP_020185470.1]	PCC,GENIE3,openChromatin	2.07619
TaWHY1-4A	single-stranded DNA-binding protein WHY1, chloroplastic-like [NR:XP_044366111.1]	TraesCS5B03G1360800	hypothetical protein CFC21_075228 [NR:KAF7069621.1]	PCC,GENIE3,openChromatin	2.07617
TaWHY1-4A	single-stranded DNA-binding protein WHY1, chloroplastic-like [NR:XP_044366111.1]	TraesCS3B03G0531700	50S ribosomal protein 5, chloroplastic-like [NR:XP_044348575.1]	PCC,GENIE3,openChromatin	2.07555
TaWHY1-4A	single-stranded DNA-binding protein WHY1, chloroplastic-like [NR:XP_044366111.1]	TraesCS5B03G1172900	50S ribosomal protein L17, chloroplastic-like [NR:XP_037444073.1]	PCC,GENIE3,openChromatin	2.07431
TaWHY1-4A	single-stranded DNA-binding protein WHY1, chloroplastic-like [NR:XP_044366111.1]	TraesCS1A03G0791600	uncharacterized protein LOC119285755 [NR:XP_037420983.1]	PCC,GENIE3,openChromatin	2.07204
TaWHY1-4A	single-stranded DNA-binding protein WHY1, chloroplastic-like [NR:XP_044366111.1]	TraesCS5D03G0264600	dicarboxylate transporter 1, chloroplastic [NR:XP_020177928.1]	PCC,GENIE3,openChromatin	2.07074
TaWHY1-4A	single-stranded DNA-binding protein WHY1, chloroplastic-like [NR:XP_044366111.1]	TraesCS7B03G0472800	31 kDa ribonucleoprotein, chloroplastic-like [NR:XP_037467711.1]	PCC,GENIE3,openChromatin	2.06926
TaWHY1-4A	single-stranded DNA-binding protein WHY1, chloroplastic-like [NR:XP_044366111.1]	TraesCS7B03G1030900	magnesium-chelatase subunit ChlI, chloroplastic-like [NR:XP_044430996.1]	PCC,GENIE3,openChromatin	2.06908
TaWHY1-4A	single-stranded DNA-binding protein WHY1, chloroplastic-like [NR:XP_044366111.1]	TraesCS6D03G0480700	rhodanese-like domain-containing protein 11, chloroplastic [NR:XP_020163324.1]	PCC,GENIE3,openChromatin	2.0688
TaWHY1-4A	single-stranded DNA-binding protein WHY1, chloroplastic-like [NR:XP_044366111.1]	TraesCS3B03G0909500	protein CHLOROPLAST ENHANCING STRESS TOLERANCE, chloroplastic-like [NR:XP_037414425.1]	PCC,GENIE3,openChromatin	2.06871
TaWHY1-4A	single-stranded DNA-binding protein WHY1, chloroplastic-like [NR:XP_044366111.1]	TraesCS2D03G0747300	hypothetical protein CFC21_030356 [NR:KAF7016827.1]	PCC,GENIE3,openChromatin	2.06869
TaWHY1-4A	single-stranded DNA-binding protein WHY1, chloroplastic-like [NR:XP_044366111.1]	TraesCS1A03G0682500	DAR GTPase 3, chloroplastic-like [NR:XP_037417293.1]	PCC,GENIE3,cCOE,openChromatin	2.06773
TaWHY1-4A	single-stranded DNA-binding protein WHY1, chloroplastic-like [NR:XP_044366111.1]	TraesCS2B03G0595000	protein LHCP TRANSLOCATION DEFECT-like [NR:XP_037484720.1]	PCC,GENIE3,openChromatin	2.06509
TaWHY1-4A	single-stranded DNA-binding protein WHY1, chloroplastic-like [NR:XP_044366111.1]	TraesCS6B03G0438600	porphobilinogen deaminase, chloroplastic-like [NR:XP_037451909.1]	PCC,GENIE3,cCOE	2.06449
TaWHY1-4A	single-stranded DNA-binding protein WHY1, chloroplastic-like [NR:XP_044366111.1]	TraesCS7A03G0756700	DAG protein, chloroplastic-like [NR:XP_044422604.1]	PCC,GENIE3,openChromatin	2.06431
TaWHY1-4A	single-stranded DNA-binding protein WHY1, chloroplastic-like [NR:XP_044366111.1]	TraesCS6A03G0946200	uncharacterized protein LOC119318406 [NR:XP_037448861.1]	PCC,GENIE3,cCOE,openChromatin	2.05924
TaWHY1-4A	single-stranded DNA-binding protein WHY1, chloroplastic-like [NR:XP_044366111.1]	TraesCS6D03G0162200	light-harvesting complex-like protein 3 isotype 1, chloroplastic [NR:XP_020176921.1]	PCC,GENIE3,openChromatin	2.05842
TaWHY1-4A	single-stranded DNA-binding protein WHY1, chloroplastic-like [NR:XP_044366111.1]	TraesCS3B03G0544000	CRS2-associated factor 1, chloroplastic-like [NR:XP_044348640.1]	PCC,GENIE3,openChromatin	2.05831
TaWHY1-4A	single-stranded DNA-binding protein WHY1, chloroplastic-like [NR:XP_044366111.1]	TraesCS1D03G0507700	probable inactive shikimate kinase like 2, chloroplastic [NR:XP_044449692.1]	PCC,GENIE3,openChromatin	2.05817
TaWHY1-4A	single-stranded DNA-binding protein WHY1, chloroplastic-like [NR:XP_044366111.1]	TraesCS7B03G0939600	50S ribosomal protein L24, chloroplastic [NR:XP_020157423.1]	PCC,GENIE3,cCOE	2.05814
TaWHY1-4A	single-stranded DNA-binding protein WHY1, chloroplastic-like [NR:XP_044366111.1]	TraesCS4D03G0304400	peptide chain release factor APG3, chloroplastic isoform X1 [NR:XP_020192415.1]	PCC,GENIE3,openChromatin	2.05749
TaWHY1-4A	single-stranded DNA-binding protein WHY1, chloroplastic-like [NR:XP_044366111.1]	TraesCS2B03G0603000	methionine aminopeptidase 1B, chloroplastic-like [NR:XP_044323472.1]	PCC,cCOE,openChromatin	2.05592
TaWHY1-4A	single-stranded DNA-binding protein WHY1, chloroplastic-like [NR:XP_044366111.1]	TraesCS5D03G0327700	long chain acyl-CoA synthetase 9, chloroplastic [NR:XP_020173931.1]	PCC,GENIE3,openChromatin	2.05586
TaWHY1-4A	single-stranded DNA-binding protein WHY1, chloroplastic-like [NR:XP_044366111.1]	TraesCS3A03G0461600	50S ribosomal protein 5, chloroplastic-like [NR:XP_037019403.1]	PCC,GENIE3,openChromatin	2.05547
TaWHY1-4A	single-stranded DNA-binding protein WHY1, chloroplastic-like [NR:XP_044366111.1]	TraesCS3B03G0370200	unnamed protein product [NR:CDM82015.1]	PCC,GENIE3,cCOE	2.05429
TaWHY1-4A	single-stranded DNA-binding protein WHY1, chloroplastic-like [NR:XP_044366111.1]	TraesCS4B03G0858900	hypothetical protein CFC21_059260 [NR:KAF7050971.1]	PCC,GENIE3,openChromatin	2.05417
TaWHY1-4A	single-stranded DNA-binding protein WHY1, chloroplastic-like [NR:XP_044366111.1]	TraesCS3A03G0690300	hypothetical protein ZWY2020_024618 [NR:KAI4962916.1]	PCC,GENIE3,cCOE	2.05405
TaWHY1-4A	single-stranded DNA-binding protein WHY1, chloroplastic-like [NR:XP_044366111.1]	TraesCS6D03G0036500	putative nitric oxide synthase [NR:XP_044417625.1]	PCC,GENIE3,openChromatin	2.05358
TaWHY1-4A	single-stranded DNA-binding protein WHY1, chloroplastic-like [NR:XP_044366111.1]	TraesCS4D03G0523000	50S ribosomal protein L4, chloroplastic [NR:XP_020193467.1]	PCC,GENIE3,openChromatin	2.05349
TaWHY1-4A	single-stranded DNA-binding protein WHY1, chloroplastic-like [NR:XP_044366111.1]	TraesCS6B03G0694200	elongation factor Tu, chloroplastic-like [NR:XP_037453414.1]	PCC,GENIE3,openChromatin	2.0534
TaWHY1-4A	single-stranded DNA-binding protein WHY1, chloroplastic-like [NR:XP_044366111.1]	TraesCS5D03G0935400	ribosome-binding ATPase YchF [NR:XP_020167536.1]	PCC,GENIE3,cCOE	2.05303
TaWHY1-4A	single-stranded DNA-binding protein WHY1, chloroplastic-like [NR:XP_044366111.1]	TraesCS4B03G0204800	unnamed protein product [NR:VAI02886.1]	PCC,GENIE3,openChromatin	2.05302
TaWHY1-4A	single-stranded DNA-binding protein WHY1, chloroplastic-like [NR:XP_044366111.1]	TraesCS2A03G0515800	asparagine--tRNA ligase, chloroplastic/mitochondrial-like isoform X1 [NR:XP_044456620.1]	PCC,GENIE3,openChromatin	2.05259
TaWHY1-4A	single-stranded DNA-binding protein WHY1, chloroplastic-like [NR:XP_044366111.1]	TraesCS4B03G0414800	50S ribosomal protein L6, chloroplastic-like [NR:XP_044369608.1]	PCC,GENIE3,cCOE	2.05241
TaWHY1-4A	single-stranded DNA-binding protein WHY1, chloroplastic-like [NR:XP_044366111.1]	TraesCS6D03G0295400	porphobilinogen deaminase, chloroplastic [NR:XP_020181482.1]	PCC,GENIE3,cCOE	2.05196
TaWHY1-4A	single-stranded DNA-binding protein WHY1, chloroplastic-like [NR:XP_044366111.1]	TraesCS1D03G0179100	triose phosphate/phosphate translocator, chloroplastic isoform X2 [NR:XP_020160216.1]	PCC,GENIE3,openChromatin	2.0515
TaWHY1-4A	single-stranded DNA-binding protein WHY1, chloroplastic-like [NR:XP_044366111.1]	TraesCS4B03G0457400	30S ribosomal protein S5-like [NR:XP_036993526.1]	PCC,GENIE3,openChromatin	2.05062
TaWHY1-4A	single-stranded DNA-binding protein WHY1, chloroplastic-like [NR:XP_044366111.1]	TraesCS6D03G0643800	ribulose-1,5 bisphosphate carboxylase/oxygenase large subunit N-methyltransferase, chloroplastic [NR:XP_020174029.1]	PCC,GENIE3,openChromatin	2.05059
TaWHY1-4A	single-stranded DNA-binding protein WHY1, chloroplastic-like [NR:XP_044366111.1]	TraesCS6B03G0274600	hypothetical protein CFC21_086900 [NR:KAF7083082.1]	PCC,GENIE3,openChromatin	2.05053
TaWHY1-4A	single-stranded DNA-binding protein WHY1, chloroplastic-like [NR:XP_044366111.1]	TraesCS4D03G0716300	hypothetical protein CFC21_109340 [NR:KAF7109000.1]	PCC,GENIE3,openChromatin	2.05035
TaWHY1-4A	single-stranded DNA-binding protein WHY1, chloroplastic-like [NR:XP_044366111.1]	TraesCS4A03G0930000	probable ribosome-binding factor A, chloroplastic [NR:XP_037472200.1]	PCC,GENIE3,openChromatin	2.04971
TaWHY1-4A	single-stranded DNA-binding protein WHY1, chloroplastic-like [NR:XP_044366111.1]	TraesCS4B03G0588900	50S ribosomal protein L4, chloroplastic-like [NR:XP_037425454.1]	PCC,GENIE3,openChromatin	2.04886
TaWHY1-4A	single-stranded DNA-binding protein WHY1, chloroplastic-like [NR:XP_044366111.1]	TraesCS5B03G0314000	chaperone protein dnaJ A7A, chloroplastic-like [NR:XP_044387599.1]	PCC,GENIE3,openChromatin	2.04798
TaWHY1-4A	single-stranded DNA-binding protein WHY1, chloroplastic-like [NR:XP_044366111.1]	TraesCS2A03G0320500	29 kDa ribonucleoprotein A, chloroplastic-like [NR:XP_044455750.1]	PCC,GENIE3,openChromatin	2.04716
TaWHY1-4A	single-stranded DNA-binding protein WHY1, chloroplastic-like [NR:XP_044366111.1]	TraesCS6D03G0619900	uncharacterized protein At1g26090, chloroplastic-like [NR:XP_044420568.1]	PCC,GENIE3,cCOE	2.0471
TaWHY1-4A	single-stranded DNA-binding protein WHY1, chloroplastic-like [NR:XP_044366111.1]	TraesCS2B03G0562200	ylmG homolog protein 1-2, chloroplastic-like [NR:XP_037476771.1]	PCC,GENIE3,openChromatin	2.04652
TaWHY1-4A	single-stranded DNA-binding protein WHY1, chloroplastic-like [NR:XP_044366111.1]	TraesCS4A03G0282900	uncharacterized protein LOC123085767 isoform X1 [NR:XP_044363403.1]	PCC,GENIE3,openChromatin	2.04638
TaWHY1-4A	single-stranded DNA-binding protein WHY1, chloroplastic-like [NR:XP_044366111.1]	TraesCS4D03G0813200	KHG/KDPG aldolase-like [NR:XP_044378450.1]	GENIE3,cCOE,openChromatin	2.04349
TaWHY1-4A	single-stranded DNA-binding protein WHY1, chloroplastic-like [NR:XP_044366111.1]	TraesCS1A03G0525200	probable inactive shikimate kinase like 2, chloroplastic [NR:XP_037410462.1]	PCC,GENIE3,openChromatin	2.04338
TaWHY1-4A	single-stranded DNA-binding protein WHY1, chloroplastic-like [NR:XP_044366111.1]	TraesCS6D03G0232800	protein CHLOROPLAST IMPORT APPARATUS 2 isoform X1 [NR:XP_020173826.1]	PCC,GENIE3,openChromatin	2.04306
TaWHY1-4A	single-stranded DNA-binding protein WHY1, chloroplastic-like [NR:XP_044366111.1]	TraesCS5A03G0561800	pentatricopeptide repeat-containing protein At5g10690-like [NR:XP_044381413.1]	PCC,GENIE3,openChromatin	2.04269
TaWHY1-4A	single-stranded DNA-binding protein WHY1, chloroplastic-like [NR:XP_044366111.1]	TraesCS3D03G0544700	50S ribosomal protein L31 [NR:XP_020178346.1]	PCC,GENIE3,openChromatin	2.04152
TaWHY1-4A	single-stranded DNA-binding protein WHY1, chloroplastic-like [NR:XP_044366111.1]	TraesCS5B03G0275600	protein TRI1-like [NR:XP_037439958.1]	PCC,GENIE3,openChromatin	2.04088
TaWHY1-4A	single-stranded DNA-binding protein WHY1, chloroplastic-like [NR:XP_044366111.1]	TraesCS2B03G0856200	ruBisCO large subunit-binding protein subunit beta, chloroplastic-like isoform X1 [NR:XP_037485754.1]	PCC,GENIE3,openChromatin	2.0399
TaWHY1-4A	single-stranded DNA-binding protein WHY1, chloroplastic-like [NR:XP_044366111.1]	TraesCS2B03G0543000	ribosome-recycling factor, chloroplastic-like [NR:XP_037484471.1]	PCC,GENIE3,openChromatin	2.03904
TaWHY1-4A	single-stranded DNA-binding protein WHY1, chloroplastic-like [NR:XP_044366111.1]	TraesCS2D03G0430200	ribosome-recycling factor, chloroplastic-like [NR:XP_044331425.1]	PCC,GENIE3,openChromatin	2.03486
TaWHY1-4A	single-stranded DNA-binding protein WHY1, chloroplastic-like [NR:XP_044366111.1]	TraesCS3A03G0788000	protein CHLOROPLAST ENHANCING STRESS TOLERANCE, chloroplastic-like [NR:XP_037406966.1]	PCC,GENIE3,openChromatin	2.03092
TaWHY1-4A	single-stranded DNA-binding protein WHY1, chloroplastic-like [NR:XP_044366111.1]	TraesCS3D03G0728200	protein CHLOROPLAST ENHANCING STRESS TOLERANCE, chloroplastic isoform X1 [NR:XP_020194038.1]	PCC,GENIE3,openChromatin	2.03085
TaWHY1-4A	single-stranded DNA-binding protein WHY1, chloroplastic-like [NR:XP_044366111.1]	TraesCS4A03G0779700	probable anion transporter 4, chloroplastic [NR:XP_037422639.1]	PCC,GENIE3,openChromatin	2.03077
TaWHY1-4A	single-stranded DNA-binding protein WHY1, chloroplastic-like [NR:XP_044366111.1]	TraesCS3B03G1075400	rhodanese-like domain-containing protein 4A, chloroplastic [NR:XP_044351283.1]	PCC,GENIE3,openChromatin	2.03061
TaWHY1-4A	single-stranded DNA-binding protein WHY1, chloroplastic-like [NR:XP_044366111.1]	TraesCS1B03G0637800	carotene epsilon-monooxygenase, chloroplastic-like isoform X1 [NR:XP_037466715.1]	PCC,GENIE3,openChromatin	2.0306
TaWHY1-4A	single-stranded DNA-binding protein WHY1, chloroplastic-like [NR:XP_044366111.1]	TraesCS5D03G0234500	psbP domain-containing protein 1, chloroplastic [NR:XP_020193321.2]	PCC,GENIE3,openChromatin	2.03029
TaWHY1-4A	single-stranded DNA-binding protein WHY1, chloroplastic-like [NR:XP_044366111.1]	TraesCS7D03G0100800	uncharacterized protein LOC123168382 [NR:XP_044442186.1]	PCC,GENIE3,openChromatin	2.02992
TaWHY1-4A	single-stranded DNA-binding protein WHY1, chloroplastic-like [NR:XP_044366111.1]	TraesCS5B03G0323800	long chain acyl-CoA synthetase 9, chloroplastic-like [NR:XP_044387656.1]	PCC,GENIE3,openChromatin	2.0295
TaWHY1-4A	single-stranded DNA-binding protein WHY1, chloroplastic-like [NR:XP_044366111.1]	TaWGRN4D01G461100	protein IN CHLOROPLAST ATPASE BIOGENESIS, chloroplastic-like [NR:XP_044377317.1]	PCC,cCOE,openChromatin	2.02856
TaWHY1-4A	single-stranded DNA-binding protein WHY1, chloroplastic-like [NR:XP_044366111.1]	TraesCS5B03G0668100	uncharacterized protein LOC119310672 [NR:XP_037442233.1]	PCC,GENIE3,openChromatin	2.02832
TaWHY1-4A	single-stranded DNA-binding protein WHY1, chloroplastic-like [NR:XP_044366111.1]	TraesCS5D03G1204300	uncharacterized protein LOC109747419 [NR:XP_020162069.3]	PCC,GENIE3,openChromatin	2.02771
TaWHY1-4A	single-stranded DNA-binding protein WHY1, chloroplastic-like [NR:XP_044366111.1]	TraesCS5D03G0403100	sodium/proton antiporter 2-like [NR:XP_044396569.1]	PCC,GENIE3,openChromatin	2.02729
TaWHY1-4A	single-stranded DNA-binding protein WHY1, chloroplastic-like [NR:XP_044366111.1]	TraesCS5D03G0429800	30S ribosomal protein 2, chloroplastic [NR:XP_020146595.1]	PCC,GENIE3,openChromatin	2.0272
TaWHY1-4A	single-stranded DNA-binding protein WHY1, chloroplastic-like [NR:XP_044366111.1]	TraesCS3D03G0875400	rhodanese-like domain-containing protein 4A, chloroplastic isoform X1 [NR:XP_020163488.1]	PCC,GENIE3,openChromatin	2.02696
TaWHY1-4A	single-stranded DNA-binding protein WHY1, chloroplastic-like [NR:XP_044366111.1]	TraesCS4D03G0433000	uncharacterized protein LOC109737960 isoform X1 [NR:XP_020152661.1]	PCC,GENIE3,openChromatin	2.02513
TaWHY1-4A	single-stranded DNA-binding protein WHY1, chloroplastic-like [NR:XP_044366111.1]	TraesCS2D03G0340400	29 kDa ribonucleoprotein A, chloroplastic isoform X1 [NR:XP_020192321.1]	PCC,GENIE3,openChromatin	2.02403
TaWHY1-4A	single-stranded DNA-binding protein WHY1, chloroplastic-like [NR:XP_044366111.1]	TraesCS3B03G0624200	lycopene epsilon cyclase, chloroplastic [NR:XP_037413044.1]	PCC,GENIE3,openChromatin	2.02314
TaWHY1-4A	single-stranded DNA-binding protein WHY1, chloroplastic-like [NR:XP_044366111.1]	TraesCS5A03G0273200	protein TRI1 [NR:XP_048529218.1]	PCC,GENIE3,openChromatin	2.02295
TaWHY1-4A	single-stranded DNA-binding protein WHY1, chloroplastic-like [NR:XP_044366111.1]	TraesCS5A03G1104100	50S ribosomal protein L17, chloroplastic-like [NR:XP_037436793.1]	PCC,GENIE3,openChromatin	2.02251
TaWHY1-4A	single-stranded DNA-binding protein WHY1, chloroplastic-like [NR:XP_044366111.1]	TraesCS3D03G0546700	peptide deformylase 1B, chloroplastic-like [NR:XP_044357149.1]	PCC,GENIE3,openChromatin	2.02245
TaWHY1-4A	single-stranded DNA-binding protein WHY1, chloroplastic-like [NR:XP_044366111.1]	TraesCS2B03G1073900	pentatricopeptide repeat-containing protein At5g03800-like [NR:XP_044325556.1]	PCC,GENIE3,openChromatin	2.02227
TaWHY1-4A	single-stranded DNA-binding protein WHY1, chloroplastic-like [NR:XP_044366111.1]	TraesCS5A03G0312900	chaperone protein dnaJ A7A, chloroplastic-like [NR:XP_037433578.1]	PCC,GENIE3,openChromatin	2.02134
TaWHY1-4A	single-stranded DNA-binding protein WHY1, chloroplastic-like [NR:XP_044366111.1]	TraesCS3D03G0683000	protein TSS-like [NR:XP_044357915.1]	PCC,GENIE3,openChromatin	2.02104
TaWHY1-4A	single-stranded DNA-binding protein WHY1, chloroplastic-like [NR:XP_044366111.1]	TraesCS5D03G0527300	pentatricopeptide repeat-containing protein At5g10690 [NR:XP_020150428.1]	PCC,GENIE3,openChromatin	2.02075
TaWHY1-4A	single-stranded DNA-binding protein WHY1, chloroplastic-like [NR:XP_044366111.1]	TraesCS5D03G0959900	probable zinc metalloprotease EGY1, chloroplastic isoform X2 [NR:XP_044399527.1]	PCC,GENIE3,openChromatin	2.02067
TaWHY1-4A	single-stranded DNA-binding protein WHY1, chloroplastic-like [NR:XP_044366111.1]	TraesCS5D03G0317800	chaperone protein dnaJ A7A, chloroplastic [NR:XP_020199341.1]	PCC,GENIE3,openChromatin	2.0205
TaWHY1-4A	single-stranded DNA-binding protein WHY1, chloroplastic-like [NR:XP_044366111.1]	TraesCS6A03G0578100	elongation factor Tu, chloroplastic-like [NR:XP_037447269.1]	PCC,GENIE3,openChromatin	2.01982
TaWHY1-4A	single-stranded DNA-binding protein WHY1, chloroplastic-like [NR:XP_044366111.1]	TraesCS3D03G0101000	hypothetical protein CFC21_045669 [NR:KAF7034686.1]	PCC,GENIE3,openChromatin	2.01931
TaWHY1-4A	single-stranded DNA-binding protein WHY1, chloroplastic-like [NR:XP_044366111.1]	TraesCS2A03G0412600	ribosome-recycling factor, chloroplastic-like [NR:XP_037476668.1]	PCC,GENIE3,openChromatin	2.0186
TaWHY1-4A	single-stranded DNA-binding protein WHY1, chloroplastic-like [NR:XP_044366111.1]	TraesCS3A03G0942500	protein THYLAKOID RHODANESE-LIKE, chloroplastic-like isoform X1 [NR:XP_037407740.1]	PCC,GENIE3,openChromatin	2.01851
TaWHY1-4A	single-stranded DNA-binding protein WHY1, chloroplastic-like [NR:XP_044366111.1]	TraesCS6B03G0506000	peroxiredoxin-2E-2, chloroplastic-like [NR:XP_044412217.1]	PCC,GENIE3,openChromatin	2.01822
TaWHY1-4A	single-stranded DNA-binding protein WHY1, chloroplastic-like [NR:XP_044366111.1]	TraesCS5A03G0686500	50S ribosomal protein L6, chloroplastic-like [NR:XP_037420951.1]	PCC,GENIE3,openChromatin	2.01638
TaWHY1-4A	single-stranded DNA-binding protein WHY1, chloroplastic-like [NR:XP_044366111.1]	TraesCS4B03G0504400	30S ribosomal protein S1, chloroplastic-like [NR:XP_037425171.1]	PCC,GENIE3,openChromatin	2.01572
TaWHY1-4A	single-stranded DNA-binding protein WHY1, chloroplastic-like [NR:XP_044366111.1]	TraesCS4B03G0403000	ATP-dependent Clp protease proteolytic subunit-related protein 3, chloroplastic-like [NR:XP_037430421.1]	PCC,GENIE3,openChromatin	2.01553
TaWHY1-4A	single-stranded DNA-binding protein WHY1, chloroplastic-like [NR:XP_044366111.1]	TraesCS6B03G0905000	unnamed protein product [NR:VAI60361.1]	PCC,GENIE3,openChromatin	2.01266
TaWHY1-4A	single-stranded DNA-binding protein WHY1, chloroplastic-like [NR:XP_044366111.1]	TraesCS4B03G0578600	unnamed protein product [NR:VAI07287.1]	PCC,GENIE3,cCOE	2.01229
TaWHY1-4A	single-stranded DNA-binding protein WHY1, chloroplastic-like [NR:XP_044366111.1]	TraesCS2A03G0983500	5-amino-6-(5-phospho-D-ribitylamino)uracil phosphatase, chloroplastic-like [NR:XP_037478913.1]	PCC,GENIE3,openChromatin	2.01228
TaWHY1-4A	single-stranded DNA-binding protein WHY1, chloroplastic-like [NR:XP_044366111.1]	TraesCS5A03G1142900	transcription termination/antitermination protein NusG-like [NR:XP_037436935.1]	PCC,GENIE3,cCOE	2.01223
TaWHY1-4A	single-stranded DNA-binding protein WHY1, chloroplastic-like [NR:XP_044366111.1]	TraesCS6D03G0739800	isoleucine--tRNA ligase, chloroplastic/mitochondrial isoform X1 [NR:XP_020165853.1]	PCC,GENIE3,openChromatin	2.01215
TaWHY1-4A	single-stranded DNA-binding protein WHY1, chloroplastic-like [NR:XP_044366111.1]	TraesCS4A03G0360100	RNA-binding protein CP29B, chloroplastic-like [NR:XP_044363600.1]	PCC,GENIE3,openChromatin	2.01194
TaWHY1-4A	single-stranded DNA-binding protein WHY1, chloroplastic-like [NR:XP_044366111.1]	TraesCS2A03G1140300	hypothetical protein CFC21_019261 [NR:KAF7003998.1]	PCC,GENIE3,openChromatin	2.01193
TaWHY1-4A	single-stranded DNA-binding protein WHY1, chloroplastic-like [NR:XP_044366111.1]	TraesCS7B03G0258700	ankyrin repeat domain-containing protein EMB506, chloroplastic-like [NR:XP_037467754.1]	PCC,GENIE3,openChromatin	2.0119
TaWHY1-4A	single-stranded DNA-binding protein WHY1, chloroplastic-like [NR:XP_044366111.1]	TraesCS1D03G0123600	ribonuclease II, chloroplastic/mitochondrial-like [NR:XP_044448049.1]	PCC,GENIE3,openChromatin	2.00958
TaWHY1-4A	single-stranded DNA-binding protein WHY1, chloroplastic-like [NR:XP_044366111.1]	TraesCS1B03G0716000	UDP-sulfoquinovose synthase, chloroplastic-like [NR:XP_044357499.1]	PCC,GENIE3,openChromatin	2.00911
TaWHY1-4A	single-stranded DNA-binding protein WHY1, chloroplastic-like [NR:XP_044366111.1]	TraesCS6B03G0132000	uncharacterized protein LOC119323231 [NR:XP_037452727.1]	PCC,GENIE3,openChromatin	2.00911
TaWHY1-4A	single-stranded DNA-binding protein WHY1, chloroplastic-like [NR:XP_044366111.1]	TraesCS4A03G0309100	ATP-dependent Clp protease proteolytic subunit-related protein 3, chloroplastic-like isoform X1 [NR:XP_037420891.1]	PCC,GENIE3,openChromatin	2.009
TaWHY1-4A	single-stranded DNA-binding protein WHY1, chloroplastic-like [NR:XP_044366111.1]	TraesCS2A03G0160100	protein RETARDED ROOT GROWTH-LIKE-like [NR:XP_044455078.1]	PCC,GENIE3,openChromatin	2.00886
TaWHY1-4A	single-stranded DNA-binding protein WHY1, chloroplastic-like [NR:XP_044366111.1]	TraesCS5D03G1060600	50S ribosomal protein L17, chloroplastic [NR:XP_020174668.1]	PCC,GENIE3,openChromatin	2.0087
TaWHY1-4A	single-stranded DNA-binding protein WHY1, chloroplastic-like [NR:XP_044366111.1]	TraesCS6D03G0203600	50S ribosomal protein L3, chloroplastic [NR:XP_020147828.1]	PCC,GENIE3,openChromatin	2.00787
TaWHY1-4A	single-stranded DNA-binding protein WHY1, chloroplastic-like [NR:XP_044366111.1]	TraesCS3B03G0463400	triose phosphate/phosphate translocator TPT, chloroplastic-like [NR:XP_044348231.1]	PCC,GENIE3,openChromatin	2.00782
TaWHY1-4A	single-stranded DNA-binding protein WHY1, chloroplastic-like [NR:XP_044366111.1]	TraesCS7D03G0646800	dicarboxylate transporter 2.1, chloroplastic [NR:XP_020154900.1]	PCC,GENIE3,openChromatin	2.00725
TaWHY1-4A	single-stranded DNA-binding protein WHY1, chloroplastic-like [NR:XP_044366111.1]	TraesCS7B03G0546000	malate dehydrogenase [NR:XP_037464029.1]	PCC,GENIE3,openChromatin	2.00686
TaWHY1-4A	single-stranded DNA-binding protein WHY1, chloroplastic-like [NR:XP_044366111.1]	TraesCS3D03G0455200	CRS2-associated factor 1, chloroplastic-like [NR:XP_044356688.1]	PCC,GENIE3,openChromatin	2.00678
TaWHY1-4A	single-stranded DNA-binding protein WHY1, chloroplastic-like [NR:XP_044366111.1]	TraesCS6D03G0729600	protein DCL, chloroplastic [NR:XP_020164653.1]	PCC,GENIE3,openChromatin	2.00665
TaWHY1-4A	single-stranded DNA-binding protein WHY1, chloroplastic-like [NR:XP_044366111.1]	TraesCS6B03G0658400	ribonuclease J-like isoform X1 [NR:XP_037450142.1]	PCC,GENIE3,openChromatin	2.00624
TaWHY1-4A	single-stranded DNA-binding protein WHY1, chloroplastic-like [NR:XP_044366111.1]	TraesCS5D03G0272200	protein TRI1 [NR:XP_020168294.1]	PCC,GENIE3,openChromatin	2.00612
TaWHY1-4A	single-stranded DNA-binding protein WHY1, chloroplastic-like [NR:XP_044366111.1]	TraesCS5A03G0253400	dicarboxylate transporter 1, chloroplastic-like [NR:XP_037433397.1]	PCC,GENIE3,openChromatin	2.00527
TaWHY1-4A	single-stranded DNA-binding protein WHY1, chloroplastic-like [NR:XP_044366111.1]	TraesCS5D03G0463800	isochorismate synthase 2, chloroplastic-like [NR:XP_044397224.1]	PCC,GENIE3,openChromatin	2.00522
TaWHY1-4A	single-stranded DNA-binding protein WHY1, chloroplastic-like [NR:XP_044366111.1]	TraesCS6B03G0671800	chaperone protein ClpC1, chloroplastic-like [NR:XP_044412861.1]	PCC,GENIE3,openChromatin	2.00477
TaWHY1-4A	single-stranded DNA-binding protein WHY1, chloroplastic-like [NR:XP_044366111.1]	TraesCS4D03G0004600	probable anion transporter 4, chloroplastic [NR:XP_044373005.1]	PCC,GENIE3,openChromatin	2.00428
TaWHY1-4A	single-stranded DNA-binding protein WHY1, chloroplastic-like [NR:XP_044366111.1]	TraesCS2D03G0436300	ylmG homolog protein 1-2, chloroplastic [NR:XP_020172468.1]	PCC,GENIE3,openChromatin	2.00229
TaWHY1-4A	single-stranded DNA-binding protein WHY1, chloroplastic-like [NR:XP_044366111.1]	TraesCS6D03G0353400	peroxiredoxin-2E-2, chloroplastic [NR:XP_020180474.1]	PCC,GENIE3,openChromatin	2.00208
TaWHY1-4A	single-stranded DNA-binding protein WHY1, chloroplastic-like [NR:XP_044366111.1]	TraesCS4A03G1008500	2-carboxy-1,4-naphthoquinone phytyltransferase, chloroplastic-like isoform X1 [NR:XP_044366190.1]	PCC,GENIE3,openChromatin	2.00028
TaWHY1-4A	single-stranded DNA-binding protein WHY1, chloroplastic-like [NR:XP_044366111.1]	TraesCS7B03G0179500	20 kDa chaperonin, chloroplastic [NR:XP_020149486.1]	PCC,GENIE3,openChromatin	2.00027
TaWHY1-4A	single-stranded DNA-binding protein WHY1, chloroplastic-like [NR:XP_044366111.1]	TraesCS3A03G0696400	tryptophan--tRNA ligase, chloroplastic/mitochondrial-like isoform X1 [NR:XP_037406491.1]	PCC,GENIE3,cCOE	2.00017
TaWHY1-4A	single-stranded DNA-binding protein WHY1, chloroplastic-like [NR:XP_044366111.1]	TraesCS3B03G0278400	mini-ribonuclease 3-like [NR:XP_044347483.1]	PCC,GENIE3,openChromatin	2.00008
TaWHY1-4A	single-stranded DNA-binding protein WHY1, chloroplastic-like [NR:XP_044366111.1]	TraesCS4B03G0920400	protein-ribulosamine 3-kinase, chloroplastic isoform X1 [NR:XP_037426823.1]	PCC,cCOE,openChromatin	1.99974
TaWHY1-4A	single-stranded DNA-binding protein WHY1, chloroplastic-like [NR:XP_044366111.1]	TraesCS6B03G1137600	hypothetical protein CFC21_089892 [NR:KAF7086608.1]	PCC,GENIE3,openChromatin	1.99913
TaWHY1-4A	single-stranded DNA-binding protein WHY1, chloroplastic-like [NR:XP_044366111.1]	TraesCS4D03G0327900	hypothetical protein CFC21_061520 [NR:KAF7053651.1]	PCC,GENIE3,openChromatin	1.99907
TaWHY1-4A	single-stranded DNA-binding protein WHY1, chloroplastic-like [NR:XP_044366111.1]	TraesCS5A03G0219700	psbP domain-containing protein 1, chloroplastic-like [NR:XP_044379896.1]	PCC,GENIE3,openChromatin	1.99844
TaWHY1-4A	single-stranded DNA-binding protein WHY1, chloroplastic-like [NR:XP_044366111.1]	TraesCS6B03G0694900	rhodanese-like domain-containing protein 11, chloroplastic [NR:XP_037452571.1]	PCC,GENIE3,openChromatin	1.99841
TaWHY1-4A	single-stranded DNA-binding protein WHY1, chloroplastic-like [NR:XP_044366111.1]	TraesCS4D03G0450400	30S ribosomal protein S1, chloroplastic [NR:XP_020198189.1]	PCC,GENIE3,openChromatin	1.9983
TaWHY1-4A	single-stranded DNA-binding protein WHY1, chloroplastic-like [NR:XP_044366111.1]	TraesCS2D03G0507000	asparagine--tRNA ligase, chloroplastic/mitochondrial-like isoform X1 [NR:XP_044331873.1]	PCC,GENIE3,openChromatin	1.99829
TaWHY1-4A	single-stranded DNA-binding protein WHY1, chloroplastic-like [NR:XP_044366111.1]	TraesCS5A03G1225100	dihydrodipicolinate reductase-like protein CRR1, chloroplastic isoform X2 [NR:XP_037437265.1]	PCC,GENIE3,openChromatin	1.99774
TaWHY1-4A	single-stranded DNA-binding protein WHY1, chloroplastic-like [NR:XP_044366111.1]	TraesCS2A03G1230400	histidine--tRNA ligase, chloroplastic/mitochondrial-like [NR:XP_044459550.1]	PCC,GENIE3,openChromatin	1.99657
TaWHY1-4A	single-stranded DNA-binding protein WHY1, chloroplastic-like [NR:XP_044366111.1]	TraesCS6A03G0541100	transcription termination factor MTEF1, chloroplastic-like [NR:XP_037447158.1]	PCC,GENIE3,openChromatin	1.99645
TaWHY1-4A	single-stranded DNA-binding protein WHY1, chloroplastic-like [NR:XP_044366111.1]	TraesCS6D03G0146300	choline/ethanolaminephosphotransferase 1 [NR:XP_044418271.1]	PCC,GENIE3,openChromatin	1.99643
TaWHY1-4A	single-stranded DNA-binding protein WHY1, chloroplastic-like [NR:XP_044366111.1]	TraesCS2D03G0396300	tRNA (guanosine(18)-2'-O)-methyltransferase-like isoform X2 [NR:XP_044331243.1]	PCC,GENIE3,openChromatin	1.99612
TaWHY1-4A	single-stranded DNA-binding protein WHY1, chloroplastic-like [NR:XP_044366111.1]	TraesCS5B03G0934300	28 kDa ribonucleoprotein, chloroplastic-like [NR:XP_044390232.1]	PCC,GENIE3,openChromatin	1.99592
TaWHY1-4A	single-stranded DNA-binding protein WHY1, chloroplastic-like [NR:XP_044366111.1]	TraesCS4A03G0186800	50S ribosomal protein L4, chloroplastic-like [NR:XP_037420339.1]	PCC,GENIE3,openChromatin	1.99568
TaWHY1-4A	single-stranded DNA-binding protein WHY1, chloroplastic-like [NR:XP_044366111.1]	TraesCS4A03G0083000	cyanelle 30S ribosomal protein S10-like isoform X2 [NR:XP_037419851.1]	PCC,GENIE3,openChromatin	1.99494
TaWHY1-4A	single-stranded DNA-binding protein WHY1, chloroplastic-like [NR:XP_044366111.1]	TraesCS3D03G0734800	50S ribosomal protein L34, chloroplastic [NR:XP_020146681.1]	PCC,GENIE3,openChromatin	1.99483
TaWHY1-4A	single-stranded DNA-binding protein WHY1, chloroplastic-like [NR:XP_044366111.1]	TraesCS6B03G0873500	uncharacterized protein At1g26090, chloroplastic-like [NR:XP_044413790.1]	PCC,GENIE3,cCOE	1.99385
TaWHY1-4A	single-stranded DNA-binding protein WHY1, chloroplastic-like [NR:XP_044366111.1]	TraesCS1A03G0487400	pyridoxal reductase, chloroplastic-like [NR:XP_037409370.1]	PCC,GENIE3,openChromatin	1.99349
TaWHY1-4A	single-stranded DNA-binding protein WHY1, chloroplastic-like [NR:XP_044366111.1]	TraesCS3B03G0671300	50S ribosomal protein L31-like [NR:XP_037406003.1]	PCC,GENIE3,openChromatin	1.99327
TaWHY1-4A	single-stranded DNA-binding protein WHY1, chloroplastic-like [NR:XP_044366111.1]	TraesCS3B03G0659500	unnamed protein product [NR:VAH77607.1]	PCC,GENIE3,openChromatin	1.99287
TaWHY1-4A	single-stranded DNA-binding protein WHY1, chloroplastic-like [NR:XP_044366111.1]	TraesCS1D03G0356300	rubisco accumulation factor 1, chloroplastic [NR:XP_020177801.1]	PCC,GENIE3,openChromatin	1.99259
TaWHY1-4A	single-stranded DNA-binding protein WHY1, chloroplastic-like [NR:XP_044366111.1]	TraesCS4D03G0230500	signal recognition particle 54 kDa protein, chloroplastic [NR:XP_020177442.2]	PCC,GENIE3,openChromatin	1.99208
TaWHY1-4A	single-stranded DNA-binding protein WHY1, chloroplastic-like [NR:XP_044366111.1]	TraesCS6D03G0705600	methionine aminopeptidase 1D, chloroplastic/mitochondrial [NR:XP_020162070.1]	PCC,GENIE3,openChromatin	1.99198
TaWHY1-4A	single-stranded DNA-binding protein WHY1, chloroplastic-like [NR:XP_044366111.1]	TraesCS5B03G0953600	pentatricopeptide repeat-containing protein At3g53700, chloroplastic-like [NR:XP_044390366.1]	PCC,GENIE3,openChromatin	1.99196
TaWHY1-4A	single-stranded DNA-binding protein WHY1, chloroplastic-like [NR:XP_044366111.1]	TraesCS5A03G0322400	long chain acyl-CoA synthetase 9, chloroplastic-like [NR:XP_037435241.1]	PCC,GENIE3,openChromatin	1.99139
TaWHY1-4A	single-stranded DNA-binding protein WHY1, chloroplastic-like [NR:XP_044366111.1]	TraesCS5D03G0727400	uncharacterized protein LOC123122266 [NR:XP_044398378.1]	PCC,GENIE3,openChromatin	1.99056
TaWHY1-4A	single-stranded DNA-binding protein WHY1, chloroplastic-like [NR:XP_044366111.1]	TraesCS7D03G0366000	20 kDa chaperonin, chloroplastic [NR:XP_020149486.1]	PCC,GENIE3,openChromatin	1.98979
TaWHY1-4A	single-stranded DNA-binding protein WHY1, chloroplastic-like [NR:XP_044366111.1]	TraesCS5A03G1014500	probable zinc metalloprotease EGY1, chloroplastic [NR:XP_044383346.1]	PCC,GENIE3,openChromatin	1.98761
TaWHY1-4A	single-stranded DNA-binding protein WHY1, chloroplastic-like [NR:XP_044366111.1]	TraesCS4D03G0809000	dihydrodipicolinate reductase-like protein CRR1, chloroplastic [NR:XP_044377110.1]	PCC,GENIE3,openChromatin	1.9875
TaWHY1-4A	single-stranded DNA-binding protein WHY1, chloroplastic-like [NR:XP_044366111.1]	TraesCS5B03G1224700	hypothetical protein CFC21_074622 [NR:KAF7068917.1]	PCC,GENIE3,openChromatin	1.98708
TaWHY1-4A	single-stranded DNA-binding protein WHY1, chloroplastic-like [NR:XP_044366111.1]	TraesCS7A03G0682000	uncharacterized protein LOC119334495 [NR:XP_037462954.1]	PCC,GENIE3,openChromatin	1.98663
TaWHY1-4A	single-stranded DNA-binding protein WHY1, chloroplastic-like [NR:XP_044366111.1]	TraesCS7A03G1203400	D-3-phosphoglycerate dehydrogenase 3, chloroplastic-like [NR:XP_044424956.1]	PCC,GENIE3,openChromatin	1.9865
TaWHY1-4A	single-stranded DNA-binding protein WHY1, chloroplastic-like [NR:XP_044366111.1]	TraesCS4D03G0514100	RNA polymerase sigma factor sigB-like [NR:XP_044375708.1]	PCC,GENIE3,openChromatin	1.98575
TaWHY1-4A	single-stranded DNA-binding protein WHY1, chloroplastic-like [NR:XP_044366111.1]	TraesCS7D03G0727900	DAG protein, chloroplastic [NR:XP_020182523.1]	PCC,GENIE3,openChromatin	1.98555
TaWHY1-4A	single-stranded DNA-binding protein WHY1, chloroplastic-like [NR:XP_044366111.1]	TraesCS6D03G0782100	protein TSS isoform X1 [NR:XP_020197497.1]	PCC,GENIE3,openChromatin	1.98555
TaWHY1-4A	single-stranded DNA-binding protein WHY1, chloroplastic-like [NR:XP_044366111.1]	TraesCS7D03G1109500	magnesium-chelatase subunit ChlI, chloroplastic [NR:XP_044438487.1]	PCC,GENIE3,openChromatin	1.98548
TaWHY1-4A	single-stranded DNA-binding protein WHY1, chloroplastic-like [NR:XP_044366111.1]	TraesCS3B03G0783000	pentatricopeptide repeat-containing protein At1g30610, chloroplastic-like [NR:XP_044349790.1]	PCC,GENIE3,openChromatin	1.98534
TaWHY1-4A	single-stranded DNA-binding protein WHY1, chloroplastic-like [NR:XP_044366111.1]	TraesCS6D03G0810900	P-loop guanosine triphosphatase YjiA-like [NR:XP_044421449.1]	PCC,GENIE3,openChromatin	1.9852
TaWHY1-4A	single-stranded DNA-binding protein WHY1, chloroplastic-like [NR:XP_044366111.1]	TraesCS2B03G0865400	3-oxoacyl-[acyl-carrier-protein] synthase I, chloroplastic [NR:XP_044324624.1]	PCC,GENIE3,cCOE	1.98427
TaWHY1-4A	single-stranded DNA-binding protein WHY1, chloroplastic-like [NR:XP_044366111.1]	TraesCS7D03G0799700	protein BUNDLE SHEATH DEFECTIVE 2, chloroplastic-like [NR:XP_044443236.1]	PCC,GENIE3,openChromatin	1.98424
TaWHY1-4A	single-stranded DNA-binding protein WHY1, chloroplastic-like [NR:XP_044366111.1]	TraesCS4D03G0490400	LOW QUALITY PROTEIN: 50S ribosomal protein L10, chloroplastic [NR:XP_020199859.1]	PCC,GENIE3,openChromatin	1.98419
TaWHY1-4A	single-stranded DNA-binding protein WHY1, chloroplastic-like [NR:XP_044366111.1]	TraesCS3D03G0765100	thioredoxin-like fold domain-containing protein MRL7 homolog, chloroplastic [NR:XP_020194719.1]	PCC,GENIE3,cCOE	1.98394
TaWHY1-4A	single-stranded DNA-binding protein WHY1, chloroplastic-like [NR:XP_044366111.1]	TraesCS5B03G0298600	uncharacterized protein LOC119308032 [NR:XP_037440041.1]	PCC,GENIE3,openChromatin	1.98317
TaWHY1-4A	single-stranded DNA-binding protein WHY1, chloroplastic-like [NR:XP_044366111.1]	TraesCS5A03G0501300	isochorismate synthase 2, chloroplastic-like [NR:NP_001392901.1]	PCC,GENIE3,openChromatin	1.98246
TaWHY1-4A	single-stranded DNA-binding protein WHY1, chloroplastic-like [NR:XP_044366111.1]	TraesCS5B03G1010800	cytochrome c biogenesis protein CCS1, chloroplastic-like [NR:XP_044390611.1]	PCC,GENIE3,openChromatin	1.98245
TaWHY1-4A	single-stranded DNA-binding protein WHY1, chloroplastic-like [NR:XP_044366111.1]	TraesCS3A03G0598800	probable sodium/metabolite cotransporter BASS2, chloroplastic isoform X1 [NR:XP_044340688.1]	PCC,GENIE3,openChromatin	1.98237
TaWHY1-4A	single-stranded DNA-binding protein WHY1, chloroplastic-like [NR:XP_044366111.1]	TraesCS2B03G0797500	glycine--tRNA ligase, mitochondrial 1-like [NR:XP_044324296.1]	PCC,GENIE3,openChromatin	1.98202
TaWHY1-4A	single-stranded DNA-binding protein WHY1, chloroplastic-like [NR:XP_044366111.1]	TraesCS3D03G1169500	pentatricopeptide repeat-containing protein At3g59040-like [NR:XP_044359852.1]	PCC,GENIE3,openChromatin	1.97986
TaWHY1-4A	single-stranded DNA-binding protein WHY1, chloroplastic-like [NR:XP_044366111.1]	TraesCS4D03G0843400	hypothetical protein CFC21_063649 [NR:KAF7056223.1]	PCC,GENIE3,openChromatin	1.97973
TaWHY1-4A	single-stranded DNA-binding protein WHY1, chloroplastic-like [NR:XP_044366111.1]	TraesCS4A03G0607800	hemolysin A-like [NR:XP_037421864.1]	PCC,GENIE3,openChromatin	1.97971
TaWHY1-4A	single-stranded DNA-binding protein WHY1, chloroplastic-like [NR:XP_044366111.1]	TraesCS4A03G1133700	ruBisCO large subunit-binding protein subunit beta, chloroplastic-like [NR:XP_044366515.1]	PCC,GENIE3,openChromatin	1.97899
TaWHY1-4A	single-stranded DNA-binding protein WHY1, chloroplastic-like [NR:XP_044366111.1]	TraesCS6D03G0484500	protein HHL1, chloroplastic [NR:XP_020188228.1]	PCC,GENIE3,openChromatin	1.97864
TaWHY1-4A	single-stranded DNA-binding protein WHY1, chloroplastic-like [NR:XP_044366111.1]	TraesCS6A03G0912400	translation initiation factor IF3-4, chloroplastic-like [NR:XP_037448714.1]	PCC,GENIE3,openChromatin	1.97827
TaWHY1-4A	single-stranded DNA-binding protein WHY1, chloroplastic-like [NR:XP_044366111.1]	TraesCS3B03G0846700	protein TSS-like isoform X1 [NR:XP_044350164.1]	PCC,GENIE3,openChromatin	1.97823
TaWHY1-4A	single-stranded DNA-binding protein WHY1, chloroplastic-like [NR:XP_044366111.1]	TraesCS1A03G0548300	hypothetical protein CFC21_002146 [NR:KAF6984093.1]	PCC,GENIE3,openChromatin	1.97788
TaWHY1-4A	single-stranded DNA-binding protein WHY1, chloroplastic-like [NR:XP_044366111.1]	TaWGRN6D01G105000	protein DETOXIFICATION 46, chloroplastic [NR:XP_020179665.1]	PCC,GENIE3,openChromatin	1.97737
TaWHY1-4A	single-stranded DNA-binding protein WHY1, chloroplastic-like [NR:XP_044366111.1]	TaWGRN5D01G153200	uncharacterized protein LOC109755550 isoform X2 [NR:XP_020170035.1]	PCC,GENIE3,openChromatin	1.97697
TaWHY1-4A	single-stranded DNA-binding protein WHY1, chloroplastic-like [NR:XP_044366111.1]	TraesCS5A03G1281300	DEAD-box ATP-dependent RNA helicase 50-like isoform X1 [NR:XP_037437442.1]	PCC,GENIE3,openChromatin	1.97664
TaWHY1-4A	single-stranded DNA-binding protein WHY1, chloroplastic-like [NR:XP_044366111.1]	TraesCS4A03G1083200	uncharacterized protein LOC123088279 [NR:XP_044366412.1]	PCC,GENIE3,openChromatin	1.97623
TaWHY1-4A	single-stranded DNA-binding protein WHY1, chloroplastic-like [NR:XP_044366111.1]	TraesCS4D03G0627000	cyanelle 30S ribosomal protein S10 isoform X2 [NR:XP_020187145.1]	PCC,GENIE3,openChromatin	1.97596
TaWHY1-4A	single-stranded DNA-binding protein WHY1, chloroplastic-like [NR:XP_044366111.1]	TraesCS3B03G0416500	GDT1-like protein 1, chloroplastic isoform X1 [NR:XP_037412227.1]	PCC,GENIE3,openChromatin	1.97557
TaWHY1-4A	single-stranded DNA-binding protein WHY1, chloroplastic-like [NR:XP_044366111.1]	TraesCS2A03G0808300	hypothetical protein CFC21_017745 [NR:KAF7002238.1]	PCC,GENIE3,openChromatin	1.97536
TaWHY1-4A	single-stranded DNA-binding protein WHY1, chloroplastic-like [NR:XP_044366111.1]	TraesCS6D03G0058800	hypothetical protein CFC21_090968 [NR:KAF7087808.1]	PCC,GENIE3,openChromatin	1.97535
TaWHY1-4A	single-stranded DNA-binding protein WHY1, chloroplastic-like [NR:XP_044366111.1]	TraesCS2B03G0893300	30S ribosomal protein 3, chloroplastic-like [NR:XP_044324752.1]	PCC,GENIE3,openChromatin	1.97478
TaWHY1-4A	single-stranded DNA-binding protein WHY1, chloroplastic-like [NR:XP_044366111.1]	TraesCS5B03G0235100	psbP domain-containing protein 1, chloroplastic-like [NR:XP_037439789.1]	PCC,GENIE3,openChromatin	1.97387
TaWHY1-4A	single-stranded DNA-binding protein WHY1, chloroplastic-like [NR:XP_044366111.1]	TraesCS5B03G0820400	hypothetical protein CFC21_072824 [NR:KAF7066899.1]	PCC,GENIE3,openChromatin	1.97384
TaWHY1-4A	single-stranded DNA-binding protein WHY1, chloroplastic-like [NR:XP_044366111.1]	TraesCS7D03G0678300	uncharacterized protein LOC109735464 isoform X3 [NR:XP_020150271.1]	PCC,GENIE3,openChromatin	1.97371
TaWHY1-4A	single-stranded DNA-binding protein WHY1, chloroplastic-like [NR:XP_044366111.1]	TraesCS3A03G0795100	50S ribosomal protein L34, chloroplastic-like [NR:XP_037407003.1]	PCC,GENIE3,openChromatin	1.97324
TaWHY1-4A	single-stranded DNA-binding protein WHY1, chloroplastic-like [NR:XP_044366111.1]	TraesCS7D03G0673000	translation initiation factor IF-2, chloroplastic [NR:XP_044441719.1]	PCC,GENIE3,openChromatin	1.97315
TaWHY1-4A	single-stranded DNA-binding protein WHY1, chloroplastic-like [NR:XP_044366111.1]	TraesCS4A03G0451700	30S ribosomal protein S5, chloroplastic-like [NR:XP_044363836.1]	PCC,GENIE3,openChromatin	1.97262
TaWHY1-4A	single-stranded DNA-binding protein WHY1, chloroplastic-like [NR:XP_044366111.1]	TraesCS2B03G0441100	29 kDa ribonucleoprotein A, chloroplastic-like [NR:XP_037484040.1]	PCC,GENIE3,openChromatin	1.97225
TaWHY1-4A	single-stranded DNA-binding protein WHY1, chloroplastic-like [NR:XP_044366111.1]	TraesCS3D03G0218300	mini-ribonuclease 3 [NR:XP_020171229.1]	PCC,GENIE3,openChromatin	1.97224
TaWHY1-4A	single-stranded DNA-binding protein WHY1, chloroplastic-like [NR:XP_044366111.1]	TraesCS3B03G0370000	uncharacterized protein LOC119281048 [NR:XP_037417587.1]	PCC,GENIE3,openChromatin	1.97224
TaWHY1-4A	single-stranded DNA-binding protein WHY1, chloroplastic-like [NR:XP_044366111.1]	TraesCS4A03G0261100	30S ribosomal protein S1, chloroplastic-like [NR:XP_037420659.1]	PCC,GENIE3,openChromatin	1.97155
TaWHY1-4A	single-stranded DNA-binding protein WHY1, chloroplastic-like [NR:XP_044366111.1]	TraesCS3A03G0324500	hypothetical protein CFC21_034668 [NR:KAF7021774.1]	PCC,GENIE3,openChromatin	1.97129
TaWHY1-4A	single-stranded DNA-binding protein WHY1, chloroplastic-like [NR:XP_044366111.1]	TraesCS6D03G0099100	uncharacterized protein LOC123143182 [NR:XP_044417962.1]	PCC,GENIE3,openChromatin	1.97077
TaWHY1-4A	single-stranded DNA-binding protein WHY1, chloroplastic-like [NR:XP_044366111.1]	TraesCS5D03G0744700	triosephosphate isomerase, chloroplastic-like [NR:XP_044398464.1]	PCC,GENIE3,openChromatin	1.97028
TaWHY1-4A	single-stranded DNA-binding protein WHY1, chloroplastic-like [NR:XP_044366111.1]	TraesCS1D03G0587900	UDP-sulfoquinovose synthase, chloroplastic-like [NR:XP_044357499.1]	PCC,GENIE3,openChromatin	1.96989
TaWHY1-4A	single-stranded DNA-binding protein WHY1, chloroplastic-like [NR:XP_044366111.1]	TraesCS2B03G0754200	tyrosine--tRNA ligase, cytoplasmic-like [NR:XP_044324095.1]	PCC,GENIE3,openChromatin	1.9695
TaWHY1-4A	single-stranded DNA-binding protein WHY1, chloroplastic-like [NR:XP_044366111.1]	TraesCS7B03G0863300	macrophage migration inhibitory factor homolog [NR:XP_037463305.1]	PCC,cCOE,openChromatin	1.96943
TaWHY1-4A	single-stranded DNA-binding protein WHY1, chloroplastic-like [NR:XP_044366111.1]	TraesCS6B03G0367400	unnamed protein product [NR:VAI55361.1]	PCC,GENIE3,openChromatin	1.96878
TaWHY1-4A	single-stranded DNA-binding protein WHY1, chloroplastic-like [NR:XP_044366111.1]	TraesCS7B03G0643000	uncharacterized protein LOC119335787 isoform X1 [NR:XP_037463757.1]	PCC,GENIE3,openChromatin	1.96845
TaWHY1-4A	single-stranded DNA-binding protein WHY1, chloroplastic-like [NR:XP_044366111.1]	TraesCS2B03G0768700	pentatricopeptide repeat-containing protein At5g50280, chloroplastic-like [NR:XP_044324179.1]	PCC,GENIE3,openChromatin	1.96839
TaWHY1-4A	single-stranded DNA-binding protein WHY1, chloroplastic-like [NR:XP_044366111.1]	TraesCS7B03G0560800	peptidyl-prolyl cis-trans isomerase, chloroplastic-like isoform X1 [NR:XP_037464741.1]	PCC,GENIE3,openChromatin	1.96718
TaWHY1-4A	single-stranded DNA-binding protein WHY1, chloroplastic-like [NR:XP_044366111.1]	TraesCS4B03G0061400	ferredoxin C 2, chloroplastic-like [NR:XP_037428799.1]	PCC,GENIE3,openChromatin	1.96696
TaWHY1-4A	single-stranded DNA-binding protein WHY1, chloroplastic-like [NR:XP_044366111.1]	TraesCS2A03G0892400	2-phytyl-1,4-beta-naphthoquinone methyltransferase, chloroplastic-like isoform X1 [NR:XP_037478436.1]	PCC,GENIE3,openChromatin	1.96594
TaWHY1-4A	single-stranded DNA-binding protein WHY1, chloroplastic-like [NR:XP_044366111.1]	TraesCS5A03G0583000	hypothetical protein CFC21_066024 [NR:KAF7059075.1]	PCC,GENIE3,openChromatin	1.96547
TaWHY1-4A	single-stranded DNA-binding protein WHY1, chloroplastic-like [NR:XP_044366111.1]	TraesCS7A03G1163900	magnesium-chelatase subunit ChlI, chloroplastic-like [NR:XP_037457254.1]	PCC,GENIE3,openChromatin	1.96511
TaWHY1-4A	single-stranded DNA-binding protein WHY1, chloroplastic-like [NR:XP_044366111.1]	TraesCS1B03G0909500	uncharacterized protein LOC119348871 [NR:XP_037472765.1]	PCC,GENIE3,openChromatin	1.96508
TaWHY1-4A	single-stranded DNA-binding protein WHY1, chloroplastic-like [NR:XP_044366111.1]	TraesCS4D03G0742800	uncharacterized protein LOC109741481 [NR:XP_020156157.1]	PCC,GENIE3,openChromatin	1.96444
TaWHY1-4A	single-stranded DNA-binding protein WHY1, chloroplastic-like [NR:XP_044366111.1]	TraesCS7B03G0337000	hypothetical protein CFC21_102943 [NR:KAF7101684.1]	PCC,GENIE3,openChromatin	1.96392
TaWHY1-4A	single-stranded DNA-binding protein WHY1, chloroplastic-like [NR:XP_044366111.1]	TraesCS2A03G0239500	probable GTP-binding protein OBGC1, chloroplastic [NR:XP_044455405.1]	PCC,GENIE3,openChromatin	1.96377
TaWHY1-4A	single-stranded DNA-binding protein WHY1, chloroplastic-like [NR:XP_044366111.1]	TraesCS2B03G0291000	fruit protein pKIWI502-like [NR:XP_044322115.1]	PCC,GENIE3,openChromatin	1.96318
TaWHY1-4A	single-stranded DNA-binding protein WHY1, chloroplastic-like [NR:XP_044366111.1]	TraesCS5B03G0501600	isochorismate synthase 2, chloroplastic-like [NR:XP_037441014.1]	PCC,GENIE3,openChromatin	1.96297
TaWHY1-4A	single-stranded DNA-binding protein WHY1, chloroplastic-like [NR:XP_044366111.1]	TraesCS1D03G0966700	uncharacterized protein LOC109782507 isoform X1 [NR:XP_020196718.1]	PCC,GENIE3,openChromatin	1.96288
TaWHY1-4A	single-stranded DNA-binding protein WHY1, chloroplastic-like [NR:XP_044366111.1]	TraesCS4B03G0282100	hypothetical protein CFC21_057173 [NR:KAF7048395.1]	PCC,GENIE3,openChromatin	1.96214
TaWHY1-4A	single-stranded DNA-binding protein WHY1, chloroplastic-like [NR:XP_044366111.1]	TraesCS3D03G0534400	ATP-dependent zinc metalloprotease FTSH 9, chloroplastic/mitochondrial-like [NR:XP_044357072.1]	PCC,GENIE3,openChromatin	1.96182
TaWHY1-4A	single-stranded DNA-binding protein WHY1, chloroplastic-like [NR:XP_044366111.1]	TraesCS5D03G0255000	acyl carrier protein 1, chloroplastic [NR:XP_044395708.1]	PCC,GENIE3,openChromatin	1.96163
TaWHY1-4A	single-stranded DNA-binding protein WHY1, chloroplastic-like [NR:XP_044366111.1]	TraesCS4A03G0833200	S-adenosylmethionine carrier 1, chloroplastic/mitochondrial-like [NR:XP_037422841.1]	GENIE3,cCOE,openChromatin	1.9614
TaWHY1-4A	single-stranded DNA-binding protein WHY1, chloroplastic-like [NR:XP_044366111.1]	TraesCS4B03G0322400	pentatricopeptide repeat-containing protein At3g06430, chloroplastic-like [NR:XP_044369270.1]	PCC,GENIE3,openChromatin	1.96119
TaWHY1-4A	single-stranded DNA-binding protein WHY1, chloroplastic-like [NR:XP_044366111.1]	TraesCS6B03G0971300	protein CURVATURE THYLAKOID 1D, chloroplastic-like [NR:XP_037454305.1]	PCC,GENIE3,openChromatin	1.96118
TaWHY1-4A	single-stranded DNA-binding protein WHY1, chloroplastic-like [NR:XP_044366111.1]	TraesCS6D03G0361900	30S ribosomal protein S21, chloroplastic [NR:XP_020169109.1]	PCC,GENIE3,openChromatin	1.96086
TaWHY1-4A	single-stranded DNA-binding protein WHY1, chloroplastic-like [NR:XP_044366111.1]	TraesCS3B03G0676000	hypothetical protein CFC21_041554 [NR:KAF7029918.1]	PCC,GENIE3,openChromatin	1.96064
TaWHY1-4A	single-stranded DNA-binding protein WHY1, chloroplastic-like [NR:XP_044366111.1]	TraesCS2B03G1090300	5-amino-6-(5-phospho-D-ribitylamino)uracil phosphatase, chloroplastic-like [NR:XP_044325639.1]	PCC,GENIE3,openChromatin	1.96023
TaWHY1-4A	single-stranded DNA-binding protein WHY1, chloroplastic-like [NR:XP_044366111.1]	TraesCS2B03G0373200	thioredoxin reductase NTRC-like [NR:XP_044322411.1]	PCC,GENIE3,openChromatin	1.96018
TaWHY1-4A	single-stranded DNA-binding protein WHY1, chloroplastic-like [NR:XP_044366111.1]	TraesCS7D03G0796000	hypothetical protein CFC21_109832 [NR:KAF7109598.1]	PCC,GENIE3,openChromatin	1.96002
TaWHY1-4A	single-stranded DNA-binding protein WHY1, chloroplastic-like [NR:XP_044366111.1]	TraesCS3B03G1419900	DEAD-box ATP-dependent RNA helicase 50-like [NR:XP_044352171.1]	PCC,GENIE3,openChromatin	1.95964
TaWHY1-4A	single-stranded DNA-binding protein WHY1, chloroplastic-like [NR:XP_044366111.1]	TraesCS6B03G0500000	uncharacterized protein LOC119324256 [NR:XP_037453916.1]	PCC,GENIE3,openChromatin	1.95955
TaWHY1-4A	single-stranded DNA-binding protein WHY1, chloroplastic-like [NR:XP_044366111.1]	TraesCS6D03G0443400	chaperone protein ClpC1, chloroplastic [NR:XP_020146336.1]	PCC,GENIE3,openChromatin	1.95935
TaWHY1-4A	single-stranded DNA-binding protein WHY1, chloroplastic-like [NR:XP_044366111.1]	TraesCS4A03G0985800	uncharacterized protein LOC119287756 [NR:XP_037423261.1]	PCC,GENIE3,openChromatin	1.95881
TaWHY1-4A	single-stranded DNA-binding protein WHY1, chloroplastic-like [NR:XP_044366111.1]	TraesCS6B03G0929100	pentatricopeptide repeat-containing protein At2g13600-like [NR:XP_037452412.1]	PCC,GENIE3,cCOE	1.95868
TaWHY1-4A	single-stranded DNA-binding protein WHY1, chloroplastic-like [NR:XP_044366111.1]	TraesCS1B03G0549100	unnamed protein product [NR:VAH16810.1]	PCC,GENIE3,openChromatin	1.95832
TaWHY1-4A	single-stranded DNA-binding protein WHY1, chloroplastic-like [NR:XP_044366111.1]	TraesCS1A03G0994600	50S ribosomal protein L12, chloroplastic-like [NR:XP_044347411.1]	PCC,GENIE3,openChromatin	1.95805
TaWHY1-4A	single-stranded DNA-binding protein WHY1, chloroplastic-like [NR:XP_044366111.1]	TraesCS1B03G0859400	serotonin N-acetyltransferase 1, chloroplastic-like [NR:XP_044412662.1]	PCC,GENIE3,openChromatin	1.95782
TaWHY1-4A	single-stranded DNA-binding protein WHY1, chloroplastic-like [NR:XP_044366111.1]	TraesCS1B03G0252200	triose phosphate/phosphate translocator, chloroplastic-like isoform X2 [NR:XP_044386968.1]	PCC,GENIE3,openChromatin	1.95766
TaWHY1-4A	single-stranded DNA-binding protein WHY1, chloroplastic-like [NR:XP_044366111.1]	TraesCS7D03G0668600	uncharacterized protein LOC109778291 [NR:XP_020192436.1]	PCC,GENIE3,openChromatin	1.95674
TaWHY1-4A	single-stranded DNA-binding protein WHY1, chloroplastic-like [NR:XP_044366111.1]	TraesCS4D03G0795500	nascent polypeptide-associated complex subunit alpha-like protein 2 [NR:XP_020151387.1]	PCC,GENIE3,openChromatin	1.95659
TaWHY1-4A	single-stranded DNA-binding protein WHY1, chloroplastic-like [NR:XP_044366111.1]	TraesCS7B03G1080900	pentatricopeptide repeat-containing protein 10, chloroplastic-like [NR:XP_044431041.1]	PCC,GENIE3,openChromatin	1.9561
TaWHY1-4A	single-stranded DNA-binding protein WHY1, chloroplastic-like [NR:XP_044366111.1]	TraesCS6D03G0329200	phosphatase IMPL1, chloroplastic-like [NR:XP_044419140.1]	PCC,GENIE3,openChromatin	1.95599
TaWHY1-4A	single-stranded DNA-binding protein WHY1, chloroplastic-like [NR:XP_044366111.1]	TraesCS6D03G0653300	organelle RRM domain-containing protein 1, chloroplastic-like isoform X1 [NR:XP_044420730.1]	PCC,GENIE3,openChromatin	1.95561
TaWHY1-4A	single-stranded DNA-binding protein WHY1, chloroplastic-like [NR:XP_044366111.1]	TraesCS7A03G0183300	protein DJ-1 homolog C-like [NR:XP_044426133.1]	PCC,GENIE3,openChromatin	1.95559
TaWHY1-4A	single-stranded DNA-binding protein WHY1, chloroplastic-like [NR:XP_044366111.1]	TraesCS4A03G0172800	solute carrier family 40 member 3, chloroplastic-like [NR:XP_044362895.1]	PCC,GENIE3,openChromatin	1.9552
TaWHY1-4A	single-stranded DNA-binding protein WHY1, chloroplastic-like [NR:XP_044366111.1]	TraesCS7A03G0517900	trigger factor-like protein TIG, Chloroplastic [NR:XP_044426267.1]	PCC,GENIE3,openChromatin	1.95519
TaWHY1-4A	single-stranded DNA-binding protein WHY1, chloroplastic-like [NR:XP_044366111.1]	TraesCS6B03G0966700	DExH-box ATP-dependent RNA helicase DExH15 chloroplastic-like [NR:XP_044414172.1]	PCC,GENIE3,openChromatin	1.95517
TaWHY1-4A	single-stranded DNA-binding protein WHY1, chloroplastic-like [NR:XP_044366111.1]	TraesCS2B03G0576900	peptide chain release factor PrfB1, chloroplastic-like isoform X1 [NR:XP_044323326.1]	PCC,GENIE3,openChromatin	1.95477
TaWHY1-4A	single-stranded DNA-binding protein WHY1, chloroplastic-like [NR:XP_044366111.1]	TraesCS2D03G0479700	protein LHCP TRANSLOCATION DEFECT [NR:XP_020174383.1]	PCC,GENIE3,openChromatin	1.95448
TaWHY1-4A	single-stranded DNA-binding protein WHY1, chloroplastic-like [NR:XP_044366111.1]	TraesCS2B03G0106500	uncharacterized protein LOC119361876 [NR:XP_037482933.1]	PCC,GENIE3,openChromatin	1.95402
TaWHY1-4A	single-stranded DNA-binding protein WHY1, chloroplastic-like [NR:XP_044366111.1]	TraesCS7D03G0943600LC	uncharacterized protein LOC109778763 isoform X1 [NR:XP_020192930.1]	PCC,GENIE3,openChromatin	1.95375
TaWHY1-4A	single-stranded DNA-binding protein WHY1, chloroplastic-like [NR:XP_044366111.1]	TraesCS3A03G0590600	50S ribosomal protein L31-like [NR:XP_037406003.1]	PCC,GENIE3,openChromatin	1.95365
TaWHY1-4A	single-stranded DNA-binding protein WHY1, chloroplastic-like [NR:XP_044366111.1]	TraesCS7D03G0650200	hypothetical protein CFC21_109257 [NR:KAF7108892.1]	PCC,GENIE3,openChromatin	1.95324
TaWHY1-4A	single-stranded DNA-binding protein WHY1, chloroplastic-like [NR:XP_044366111.1]	TraesCS2A03G0600700	RNA-binding protein CP33, chloroplastic-like [NR:XP_044456891.1]	PCC,GENIE3,openChromatin	1.95319
TaWHY1-4A	single-stranded DNA-binding protein WHY1, chloroplastic-like [NR:XP_044366111.1]	TraesCS4D03G0762500	ankyrin repeat domain-containing protein, chloroplastic [NR:XP_020150231.1]	PCC,GENIE3,openChromatin	1.95258
TaWHY1-4A	single-stranded DNA-binding protein WHY1, chloroplastic-like [NR:XP_044366111.1]	TraesCS5B03G1380000	rhodanese-like domain-containing protein 8, chloroplastic isoform X1 [NR:XP_037444769.1]	PCC,GENIE3,openChromatin	1.95093
TaWHY1-4A	single-stranded DNA-binding protein WHY1, chloroplastic-like [NR:XP_044366111.1]	TraesCS2D03G0671200	hypothetical protein CFC21_030007 [NR:KAF7016383.1]	PCC,GENIE3,openChromatin	1.95088
TaWHY1-4A	single-stranded DNA-binding protein WHY1, chloroplastic-like [NR:XP_044366111.1]	TraesCS3A03G0115600	unnamed protein product [NR:VAH56394.1]	PCC,GENIE3,openChromatin	1.9503
TaWHY1-4A	single-stranded DNA-binding protein WHY1, chloroplastic-like [NR:XP_044366111.1]	TraesCS3D03G1123900	tRNA uridine 5-carboxymethylaminomethyl modification enzyme MnmG [NR:XP_020188539.1]	PCC,GENIE3,openChromatin	1.95011
TaWHY1-4A	single-stranded DNA-binding protein WHY1, chloroplastic-like [NR:XP_044366111.1]	TraesCS2A03G0473200	protein LHCP TRANSLOCATION DEFECT-like [NR:XP_037476916.1]	PCC,GENIE3,openChromatin	1.94997
TaWHY1-4A	single-stranded DNA-binding protein WHY1, chloroplastic-like [NR:XP_044366111.1]	TraesCS3A03G0937600	uncharacterized protein LOC123062884 [NR:XP_044342505.1]	PCC,GENIE3,openChromatin	1.94992
TaWHY1-4A	single-stranded DNA-binding protein WHY1, chloroplastic-like [NR:XP_044366111.1]	TraesCS7D03G0768200	uncharacterized protein LOC109786744 isoform X1 [NR:XP_020200892.1]	PCC,GENIE3,openChromatin	1.9495
TaWHY1-4A	single-stranded DNA-binding protein WHY1, chloroplastic-like [NR:XP_044366111.1]	TraesCS4B03G0433900	unnamed protein product [NR:VAI05206.1]	PCC,GENIE3,openChromatin	1.94902
TaWHY1-4A	single-stranded DNA-binding protein WHY1, chloroplastic-like [NR:XP_044366111.1]	TraesCS6D03G0275000	uncharacterized protein LOC109781330 [NR:XP_020195519.1]	PCC,GENIE3,openChromatin	1.94901
TaWHY1-4A	single-stranded DNA-binding protein WHY1, chloroplastic-like [NR:XP_044366111.1]	TraesCS5B03G0549200	phospholipid:diacylglycerol acyltransferase 1-like [NR:XP_037441295.1]	PCC,GENIE3,openChromatin	1.94888
TaWHY1-4A	single-stranded DNA-binding protein WHY1, chloroplastic-like [NR:XP_044366111.1]	TraesCS7B03G1043200	fructose-1,6-bisphosphatase, chloroplastic-like [NR:XP_037468319.1]	PCC,GENIE3,openChromatin	1.94888
TaWHY1-4A	single-stranded DNA-binding protein WHY1, chloroplastic-like [NR:XP_044366111.1]	TraesCS1D03G0428400	uncharacterized protein LOC109773674 [NR:XP_020187972.1]	PCC,GENIE3,openChromatin	1.94844
TaWHY1-4A	single-stranded DNA-binding protein WHY1, chloroplastic-like [NR:XP_044366111.1]	TraesCS4D03G0040500	magnesium transporter MRS2-A, chloroplastic-like [NR:XP_044373191.1]	PCC,GENIE3,openChromatin	1.9478
TaWHY1-4A	single-stranded DNA-binding protein WHY1, chloroplastic-like [NR:XP_044366111.1]	TraesCS7A03G0842800	sec-independent protein translocase protein TATB, chloroplastic-like [NR:XP_044423117.1]	PCC,GENIE3,openChromatin	1.94744
TaWHY1-4A	single-stranded DNA-binding protein WHY1, chloroplastic-like [NR:XP_044366111.1]	TraesCS4B03G0903700	nascent polypeptide-associated complex subunit alpha-like protein 2 [NR:XP_037426778.1]	PCC,GENIE3,openChromatin	1.94687
TaWHY1-4A	single-stranded DNA-binding protein WHY1, chloroplastic-like [NR:XP_044366111.1]	TraesCS6B03G0048100	hypothetical protein CFC21_085914 [NR:KAF7082028.1]	PCC,GENIE3,openChromatin	1.94681
TaWHY1-4A	single-stranded DNA-binding protein WHY1, chloroplastic-like [NR:XP_044366111.1]	TraesCS1A03G0359500	ribosomal RNA small subunit methyltransferase I-like isoform X1 [NR:XP_037404429.1]	PCC,GENIE3,openChromatin	1.94669
TaWHY1-4A	single-stranded DNA-binding protein WHY1, chloroplastic-like [NR:XP_044366111.1]	TraesCS1A03G0185500	triose phosphate/phosphate translocator, chloroplastic-like isoform X2 [NR:XP_044458671.1]	PCC,GENIE3,openChromatin	1.94618
TaWHY1-4A	single-stranded DNA-binding protein WHY1, chloroplastic-like [NR:XP_044366111.1]	TraesCS1D03G0604400	endo-1,3;1,4-beta-D-glucanase-like [NR:XP_044443545.1]	PCC,GENIE3,openChromatin	1.94544
TaWHY1-4A	single-stranded DNA-binding protein WHY1, chloroplastic-like [NR:XP_044366111.1]	TraesCS7A03G0518900	uncharacterized protein LOC119330928 [NR:XP_037459965.1]	PCC,GENIE3,openChromatin	1.9451
TaWHY1-4A	single-stranded DNA-binding protein WHY1, chloroplastic-like [NR:XP_044366111.1]	TraesCS5A03G0089100	2-methyl-6-phytyl-1,4-hydroquinone methyltransferase 2, chloroplastic-like [NR:XP_037432159.1]	PCC,GENIE3,openChromatin	1.94507
TaWHY1-4A	single-stranded DNA-binding protein WHY1, chloroplastic-like [NR:XP_044366111.1]	TraesCS7A03G0618500	hypothetical protein CFC21_097688 [NR:KAF7095545.1]	PCC,GENIE3,openChromatin	1.94476
TaWHY1-4A	single-stranded DNA-binding protein WHY1, chloroplastic-like [NR:XP_044366111.1]	TraesCS2D03G0248000	probable GTP-binding protein OBGC1, chloroplastic [NR:XP_044330528.1]	PCC,GENIE3,openChromatin	1.94451
TaWHY1-4A	single-stranded DNA-binding protein WHY1, chloroplastic-like [NR:XP_044366111.1]	TraesCS4B03G0601700	hypothetical protein CFC21_058160 [NR:KAF7049658.1]	PCC,GENIE3,openChromatin	1.94449
TaWHY1-4A	single-stranded DNA-binding protein WHY1, chloroplastic-like [NR:XP_044366111.1]	TraesCS4B03G0755900	uncharacterized protein LOC119291560 [NR:XP_037426237.1]	PCC,GENIE3,openChromatin	1.94425
TaWHY1-4A	single-stranded DNA-binding protein WHY1, chloroplastic-like [NR:XP_044366111.1]	TraesCS3A03G0183800	probable inactive shikimate kinase like 1, chloroplastic [NR:XP_037404226.1]	PCC,GENIE3,openChromatin	1.94396
TaWHY1-4A	single-stranded DNA-binding protein WHY1, chloroplastic-like [NR:XP_044366111.1]	TraesCS4A03G0851200	30S ribosomal protein S6 alpha, chloroplastic-like [NR:XP_037422901.1]	PCC,GENIE3,openChromatin	1.94319
TaWHY1-4A	single-stranded DNA-binding protein WHY1, chloroplastic-like [NR:XP_044366111.1]	TraesCS2A03G0748000	fibrillin protein 5 homolog [NR:XP_048557459.1]	PCC,GENIE3,openChromatin	1.94313
TaWHY1-4A	single-stranded DNA-binding protein WHY1, chloroplastic-like [NR:XP_044366111.1]	TraesCS3D03G0624800	pentatricopeptide repeat-containing protein At1g30610, chloroplastic [NR:XP_020173030.1]	PCC,GENIE3,openChromatin	1.94287
TaWHY1-4A	single-stranded DNA-binding protein WHY1, chloroplastic-like [NR:XP_044366111.1]	TraesCS3B03G0861100	protein PLASTID TRANSCRIPTIONALLY ACTIVE 12, chloroplastic-like [NR:XP_044350266.1]	PCC,GENIE3,cCOE	1.94272
TaWHY1-4A	single-stranded DNA-binding protein WHY1, chloroplastic-like [NR:XP_044366111.1]	TraesCS7B03G0563400	dicarboxylate transporter 2.1, chloroplastic-like [NR:XP_037465670.1]	PCC,GENIE3,openChromatin	1.94259
TaWHY1-4A	single-stranded DNA-binding protein WHY1, chloroplastic-like [NR:XP_044366111.1]	TraesCS5B03G0802300	uncharacterized protein LOC123112788 [NR:XP_044389815.1]	PCC,GENIE3,openChromatin	1.94254
TaWHY1-4A	single-stranded DNA-binding protein WHY1, chloroplastic-like [NR:XP_044366111.1]	TraesCS5B03G0236100	unnamed protein product [NR:VAI28449.1]	PCC,GENIE3,openChromatin	1.94244
TaWHY1-4A	single-stranded DNA-binding protein WHY1, chloroplastic-like [NR:XP_044366111.1]	TraesCS1B03G0717200	50S ribosomal protein L1, chloroplastic-like [NR:XP_037469366.1]	PCC,GENIE3,openChromatin	1.94239
TaWHY1-4A	single-stranded DNA-binding protein WHY1, chloroplastic-like [NR:XP_044366111.1]	TraesCS4B03G0798600	2-carboxy-1,4-naphthoquinone phytyltransferase, chloroplastic-like [NR:XP_044371358.1]	PCC,GENIE3,openChromatin	1.9422
TaWHY1-4A	single-stranded DNA-binding protein WHY1, chloroplastic-like [NR:XP_044366111.1]	TraesCS3D03G0694500	protein PLASTID TRANSCRIPTIONALLY ACTIVE 12, chloroplastic-like [NR:XP_044357975.1]	PCC,GENIE3,cCOE	1.94214
TaWHY1-4A	single-stranded DNA-binding protein WHY1, chloroplastic-like [NR:XP_044366111.1]	TraesCS4B03G0269500	hypothetical protein CFC21_057130 [NR:KAF7048347.1]	PCC,GENIE3,openChromatin	1.94204
TaWHY1-4A	single-stranded DNA-binding protein WHY1, chloroplastic-like [NR:XP_044366111.1]	TraesCS2B03G0832300	protein GrpE-like [NR:XP_044324481.1]	PCC,GENIE3,openChromatin	1.94199
TaWHY1-4A	single-stranded DNA-binding protein WHY1, chloroplastic-like [NR:XP_044366111.1]	TraesCS1B03G0982500	photosystem I assembly factor PSA3, chloroplastic-like [NR:XP_037473000.1]	PCC,GENIE3,openChromatin	1.94123
TaWHY1-4A	single-stranded DNA-binding protein WHY1, chloroplastic-like [NR:XP_044366111.1]	TraesCS3A03G0529400	pentatricopeptide repeat-containing protein At1g10910, chloroplastic-like isoform X2 [NR:XP_037405682.1]	PCC,GENIE3,openChromatin	1.94107
TaWHY1-4A	single-stranded DNA-binding protein WHY1, chloroplastic-like [NR:XP_044366111.1]	TraesCS1B03G0462300	rubisco accumulation factor 1, chloroplastic-like [NR:XP_044395281.1]	PCC,GENIE3,openChromatin	1.94076
TaWHY1-4A	single-stranded DNA-binding protein WHY1, chloroplastic-like [NR:XP_044366111.1]	TraesCS4B03G0678800	uncharacterized protein LOC119291253 [NR:XP_037425879.1]	PCC,GENIE3,openChromatin	1.94055
TaWHY1-4A	single-stranded DNA-binding protein WHY1, chloroplastic-like [NR:XP_044366111.1]	TaWGRN6D01G129400	uncharacterized protein LOC123143507 [NR:XP_044418382.1]	PCC,GENIE3,openChromatin	1.94055
TaWHY1-4A	single-stranded DNA-binding protein WHY1, chloroplastic-like [NR:XP_044366111.1]	TraesCS2D03G0092700	ruBisCO large subunit-binding protein subunit alpha, chloroplastic [NR:XP_020147982.1]	PCC,GENIE3,cCOE	1.94053
TaWHY1-4A	single-stranded DNA-binding protein WHY1, chloroplastic-like [NR:XP_044366111.1]	TraesCS3A03G0945900	uncharacterized protein LOC123062916 [NR:XP_044342541.1]	GENIE3,cCOE,openChromatin	1.94037
TaWHY1-4A	single-stranded DNA-binding protein WHY1, chloroplastic-like [NR:XP_044366111.1]	TraesCS5B03G0090800	2-methyl-6-phytyl-1,4-hydroquinone methyltransferase 2, chloroplastic-like [NR:XP_037439227.1]	PCC,GENIE3,openChromatin	1.94012
TaWHY1-4A	single-stranded DNA-binding protein WHY1, chloroplastic-like [NR:XP_044366111.1]	TraesCS6B03G1095300	protein TSS-like isoform X1 [NR:XP_044414803.1]	PCC,GENIE3,openChromatin	1.94007
TaWHY1-4A	single-stranded DNA-binding protein WHY1, chloroplastic-like [NR:XP_044366111.1]	TraesCS1B03G1018600	protein PIGMENT DEFECTIVE 338, chloroplastic-like [NR:XP_044417193.1]	PCC,GENIE3,cCOE	1.93992
TaWHY1-4A	single-stranded DNA-binding protein WHY1, chloroplastic-like [NR:XP_044366111.1]	TraesCS7D03G0429000	probable glutathione S-transferase DHAR2, chloroplastic [NR:XP_020179862.1]	PCC,GENIE3,openChromatin	1.93957
TaWHY1-4A	single-stranded DNA-binding protein WHY1, chloroplastic-like [NR:XP_044366111.1]	TraesCS6B03G0413500	uncharacterized protein LOC119323810 [NR:XP_037453417.1]	PCC,GENIE3,openChromatin	1.93924
TaWHY1-4A	single-stranded DNA-binding protein WHY1, chloroplastic-like [NR:XP_044366111.1]	TraesCS3B03G0955000	thioredoxin-like fold domain-containing protein MRL7 homolog, chloroplastic isoform X1 [NR:XP_044350735.1]	PCC,GENIE3,cCOE	1.93904
TaWHY1-4A	single-stranded DNA-binding protein WHY1, chloroplastic-like [NR:XP_044366111.1]	TraesCS4B03G0895100	hypothetical protein CFC21_059389 [NR:KAF7051113.1]	PCC,GENIE3,cCOE	1.93866
TaWHY1-4A	single-stranded DNA-binding protein WHY1, chloroplastic-like [NR:XP_044366111.1]	TraesCS3D03G0502500	lycopene epsilon cyclase, chloroplastic [NR:XP_020153271.1]	PCC,GENIE3,openChromatin	1.93795
TaWHY1-4A	single-stranded DNA-binding protein WHY1, chloroplastic-like [NR:XP_044366111.1]	TraesCS3A03G0448700	unnamed protein product [NR:VAH60171.1]	PCC,GENIE3,openChromatin	1.93795
TaWHY1-4A	single-stranded DNA-binding protein WHY1, chloroplastic-like [NR:XP_044366111.1]	TraesCS3B03G0825100	fe-S cluster assembly factor HCF101, chloroplastic isoform X1 [NR:XP_044350026.1]	PCC,GENIE3,openChromatin	1.93764
TaWHY1-4A	single-stranded DNA-binding protein WHY1, chloroplastic-like [NR:XP_044366111.1]	TraesCS1D03G1022300	ATP-dependent Clp protease proteolytic subunit-related protein 1, chloroplastic-like [NR:XP_044452097.1]	PCC,GENIE3,openChromatin	1.9373
TaWHY1-4A	single-stranded DNA-binding protein WHY1, chloroplastic-like [NR:XP_044366111.1]	TraesCS7A03G0540900	protein BOLA4, chloroplastic/mitochondrial-like [NR:XP_044426545.1]	PCC,GENIE3,openChromatin	1.93722
TaWHY1-4A	single-stranded DNA-binding protein WHY1, chloroplastic-like [NR:XP_044366111.1]	TraesCS1B03G1177500	50S ribosomal protein L12, chloroplastic-like [NR:XP_037473577.1]	PCC,GENIE3,openChromatin	1.93719
TaWHY1-4A	single-stranded DNA-binding protein WHY1, chloroplastic-like [NR:XP_044366111.1]	TraesCS4B03G0081700	adenylosuccinate synthetase 2, chloroplastic [NR:XP_037428894.1]	PCC,cCOE,openChromatin	1.9369
TaWHY1-4A	single-stranded DNA-binding protein WHY1, chloroplastic-like [NR:XP_044366111.1]	TraesCS7A03G0449800	ankyrin repeat domain-containing protein EMB506, chloroplastic-like [NR:XP_037457732.1]	PCC,GENIE3,openChromatin	1.93675
TaWHY1-4A	single-stranded DNA-binding protein WHY1, chloroplastic-like [NR:XP_044366111.1]	TraesCS2B03G0223200	protein RETARDED ROOT GROWTH-LIKE-like [NR:XP_044321901.1]	PCC,GENIE3,openChromatin	1.93657
TaWHY1-4A	single-stranded DNA-binding protein WHY1, chloroplastic-like [NR:XP_044366111.1]	TraesCS1B03G0074500	uncharacterized protein At5g02240-like [NR:XP_044381896.1]	GENIE3,cCOE,openChromatin	1.93635
TaWHY1-4A	single-stranded DNA-binding protein WHY1, chloroplastic-like [NR:XP_044366111.1]	TraesCS6D03G0693400	protein CURVATURE THYLAKOID 1D, chloroplastic [NR:XP_020174697.1]	PCC,GENIE3,openChromatin	1.93537
TaWHY1-4A	single-stranded DNA-binding protein WHY1, chloroplastic-like [NR:XP_044366111.1]	TraesCS3A03G0493000	CRS2-associated factor 1, chloroplastic-like [NR:XP_044340155.1]	PCC,GENIE3,openChromatin	1.93532
TaWHY1-4A	single-stranded DNA-binding protein WHY1, chloroplastic-like [NR:XP_044366111.1]	TraesCS5A03G0786200	triosephosphate isomerase, chloroplastic [NR:XP_037435568.1]	PCC,GENIE3,openChromatin	1.93496
TaWHY1-4A	single-stranded DNA-binding protein WHY1, chloroplastic-like [NR:XP_044366111.1]	TaWGRN4D01G455400	ribose-phosphate pyrophosphokinase 1 [NR:XP_020157630.1]	PCC,GENIE3,openChromatin	1.93484
TaWHY1-4A	single-stranded DNA-binding protein WHY1, chloroplastic-like [NR:XP_044366111.1]	TraesCS5B03G1291400	30S ribosomal protein S6 alpha, chloroplastic-like [NR:XP_037444456.1]	PCC,GENIE3,openChromatin	1.93472
TaWHY1-4A	single-stranded DNA-binding protein WHY1, chloroplastic-like [NR:XP_044366111.1]	TraesCS7B03G0159300	pentatricopeptide repeat-containing protein At1g19720-like [NR:XP_044429771.1]	PCC,GENIE3,openChromatin	1.93403
TaWHY1-4A	single-stranded DNA-binding protein WHY1, chloroplastic-like [NR:XP_044366111.1]	TraesCS5B03G0259500	acyl carrier protein 1, chloroplastic [NR:XP_037439891.1]	PCC,GENIE3,openChromatin	1.93398
TaWHY1-4A	single-stranded DNA-binding protein WHY1, chloroplastic-like [NR:XP_044366111.1]	TraesCS3D03G0039200	hypothetical protein CFC21_045361 [NR:KAF7034331.1]	PCC,GENIE3,openChromatin	1.93371
TaWHY1-4A	single-stranded DNA-binding protein WHY1, chloroplastic-like [NR:XP_044366111.1]	TraesCS2A03G0200000	rhodanese-like/PpiC domain-containing protein 12, chloroplastic isoform X2 [NR:XP_044455219.1]	PCC,GENIE3,openChromatin	1.9335
TaWHY1-4A	single-stranded DNA-binding protein WHY1, chloroplastic-like [NR:XP_044366111.1]	TraesCS2D03G0960100	methionine aminopeptidase 1B, chloroplastic [NR:XP_020180944.1]	PCC,cCOE,openChromatin	1.93345
TaWHY1-4A	single-stranded DNA-binding protein WHY1, chloroplastic-like [NR:XP_044366111.1]	TraesCS6D03G0488400	transcription termination factor MTERF5, chloroplastic-like [NR:XP_044419899.1]	PCC,GENIE3,openChromatin	1.93329
TaWHY1-4A	single-stranded DNA-binding protein WHY1, chloroplastic-like [NR:XP_044366111.1]	TraesCS4D03G0458200	ATP-dependent Clp protease proteolytic subunit 5, chloroplastic [NR:XP_048571163.1]	PCC,GENIE3,cCOE	1.93313
TaWHY1-4A	single-stranded DNA-binding protein WHY1, chloroplastic-like [NR:XP_044366111.1]	TraesCS4A03G0195900	RNA polymerase sigma factor sigB-like [NR:XP_044362990.1]	PCC,GENIE3,openChromatin	1.93305
TaWHY1-4A	single-stranded DNA-binding protein WHY1, chloroplastic-like [NR:XP_044366111.1]	TraesCS7A03G0679300	peptidyl-prolyl cis-trans isomerase, chloroplastic-like isoform X2 [NR:XP_037457594.1]	PCC,GENIE3,openChromatin	1.93294
TaWHY1-4A	single-stranded DNA-binding protein WHY1, chloroplastic-like [NR:XP_044366111.1]	TraesCS7A03G0127000	uncharacterized protein LOC119328759 [NR:XP_037457632.1]	PCC,GENIE3,openChromatin	1.93291
TaWHY1-4A	single-stranded DNA-binding protein WHY1, chloroplastic-like [NR:XP_044366111.1]	TraesCS6D03G0674800	transcription termination factor MTERF8, chloroplastic [NR:XP_020189906.1]	PCC,GENIE3,openChromatin	1.93274
TaWHY1-4A	single-stranded DNA-binding protein WHY1, chloroplastic-like [NR:XP_044366111.1]	TraesCS7A03G0177700	hypothetical protein CFC21_054521 [NR:KAF7045410.1]	PCC,GENIE3,openChromatin	1.93208
TaWHY1-4A	single-stranded DNA-binding protein WHY1, chloroplastic-like [NR:XP_044366111.1]	TraesCS5D03G1127400	hypothetical protein CFC21_080773 [NR:KAF7076068.1]	PCC,GENIE3,openChromatin	1.93201
TaWHY1-4A	single-stranded DNA-binding protein WHY1, chloroplastic-like [NR:XP_044366111.1]	TraesCS3D03G0879200	uncharacterized protein LOC109757990 [NR:XP_020172422.1]	GENIE3,cCOE,openChromatin	1.93197
TaWHY1-4A	single-stranded DNA-binding protein WHY1, chloroplastic-like [NR:XP_044366111.1]	TraesCS6D03G0444200	ribonuclease J-like isoform X1 [NR:XP_044419681.1]	PCC,GENIE3,openChromatin	1.9319
TaWHY1-4A	single-stranded DNA-binding protein WHY1, chloroplastic-like [NR:XP_044366111.1]	TraesCS2A03G0403400	omega-6 fatty acid desaturase, chloroplastic-like [NR:XP_037476639.1]	PCC,GENIE3,openChromatin	1.9318
TaWHY1-4A	single-stranded DNA-binding protein WHY1, chloroplastic-like [NR:XP_044366111.1]	TraesCS3D03G0490200	pentatricopeptide repeat-containing protein At1g10910, chloroplastic-like [NR:XP_044356820.1]	PCC,GENIE3,openChromatin	1.93125
TaWHY1-4A	single-stranded DNA-binding protein WHY1, chloroplastic-like [NR:XP_044366111.1]	TraesCS3A03G0579200	ATP-dependent zinc metalloprotease FTSH 9, chloroplastic/mitochondrial-like [NR:XP_044340552.1]	PCC,GENIE3,openChromatin	1.93114
TaWHY1-4A	single-stranded DNA-binding protein WHY1, chloroplastic-like [NR:XP_044366111.1]	TraesCS1A03G0851600	photosystem I assembly factor PSA3, chloroplastic-like [NR:XP_044343592.1]	PCC,GENIE3,openChromatin	1.93082
TaWHY1-4A	single-stranded DNA-binding protein WHY1, chloroplastic-like [NR:XP_044366111.1]	TraesCS4A03G0733900	ferredoxin C 2, chloroplastic-like [NR:XP_044365177.1]	PCC,GENIE3,openChromatin	1.93082
TaWHY1-4A	single-stranded DNA-binding protein WHY1, chloroplastic-like [NR:XP_044366111.1]	TraesCS2D03G0216900	fruit protein pKIWI502 [NR:XP_020161085.1]	PCC,GENIE3,openChromatin	1.93068
TaWHY1-4A	single-stranded DNA-binding protein WHY1, chloroplastic-like [NR:XP_044366111.1]	TraesCS4B03G0496000	unnamed protein product [NR:VAI06149.1]	PCC,GENIE3,openChromatin	1.93063
TaWHY1-4A	single-stranded DNA-binding protein WHY1, chloroplastic-like [NR:XP_044366111.1]	TraesCS1D03G0590100	protein RETICULATA-RELATED 4, chloroplastic [NR:XP_020196303.1]	PCC,GENIE3,openChromatin	1.93038
TaWHY1-4A	single-stranded DNA-binding protein WHY1, chloroplastic-like [NR:XP_044366111.1]	TraesCS3D03G0289400	uncharacterized protein LOC109773710 [NR:XP_020188011.1]	PCC,GENIE3,openChromatin	1.92992
TaWHY1-4A	single-stranded DNA-binding protein WHY1, chloroplastic-like [NR:XP_044366111.1]	TraesCS6A03G0579500	rhodanese-like domain-containing protein 11, chloroplastic [NR:XP_037447273.1]	PCC,GENIE3,openChromatin	1.92887
TaWHY1-4A	single-stranded DNA-binding protein WHY1, chloroplastic-like [NR:XP_044366111.1]	TraesCS5A03G1151300	uncharacterized protein LOC119303923 [NR:XP_037436975.1]	PCC,GENIE3,openChromatin	1.92882
TaWHY1-4A	single-stranded DNA-binding protein WHY1, chloroplastic-like [NR:XP_044366111.1]	TraesCS3B03G0224800	probable inactive shikimate kinase like 1, chloroplastic [NR:XP_037411468.1]	PCC,GENIE3,openChromatin	1.92859
TaWHY1-4A	single-stranded DNA-binding protein WHY1, chloroplastic-like [NR:XP_044366111.1]	TraesCS7D03G0606900	peptidyl-prolyl cis-trans isomerase FKBP16-3, chloroplastic-like [NR:XP_044440643.1]	PCC,GENIE3,openChromatin	1.92853
TaWHY1-4A	single-stranded DNA-binding protein WHY1, chloroplastic-like [NR:XP_044366111.1]	TraesCS2B03G1021700	protein disulfide isomerase pTAC5, chloroplastic-like [NR:XP_044325349.1]	PCC,GENIE3,openChromatin	1.92779
TaWHY1-4A	single-stranded DNA-binding protein WHY1, chloroplastic-like [NR:XP_044366111.1]	TraesCS5A03G0108200	protein TRIGALACTOSYLDIACYLGLYCEROL 2, chloroplastic-like isoform X1 [NR:XP_037432210.1]	PCC,GENIE3,openChromatin	1.92753
TaWHY1-4A	single-stranded DNA-binding protein WHY1, chloroplastic-like [NR:XP_044366111.1]	TraesCS3B03G0493800	hypothetical protein CFC21_040940 [NR:KAF7029116.1]	PCC,GENIE3,openChromatin	1.92742
TaWHY1-4A	single-stranded DNA-binding protein WHY1, chloroplastic-like [NR:XP_044366111.1]	TraesCS4D03G0182900	short-chain dehydrogenase TIC 32, chloroplastic [NR:XP_020157770.1]	PCC,GENIE3,openChromatin	1.92718
TaWHY1-4A	single-stranded DNA-binding protein WHY1, chloroplastic-like [NR:XP_044366111.1]	TraesCS2B03G1294900	probable plastid-lipid-associated protein 9, chloroplastic [NR:XP_037487420.1]	PCC,GENIE3,openChromatin	1.92711
TaWHY1-4A	single-stranded DNA-binding protein WHY1, chloroplastic-like [NR:XP_044366111.1]	TraesCS3D03G0427600	LOW QUALITY PROTEIN: CRS2-associated factor 2, chloroplastic [NR:XP_020153642.1]	PCC,GENIE3,openChromatin	1.92685
TaWHY1-4A	single-stranded DNA-binding protein WHY1, chloroplastic-like [NR:XP_044366111.1]	TraesCS3A03G0340900	GDT1-like protein 1, chloroplastic [NR:XP_037404933.1]	PCC,GENIE3,openChromatin	1.92683
TaWHY1-4A	single-stranded DNA-binding protein WHY1, chloroplastic-like [NR:XP_044366111.1]	TraesCS2D03G0909600	LOW QUALITY PROTEIN: pentatricopeptide repeat-containing protein At5g03800 [NR:XP_020153755.1]	PCC,GENIE3,openChromatin	1.92659
TaWHY1-4A	single-stranded DNA-binding protein WHY1, chloroplastic-like [NR:XP_044366111.1]	TraesCS1D03G0821700	photosystem I assembly factor PSA3, chloroplastic-like [NR:XP_044451288.1]	PCC,GENIE3,openChromatin	1.92644
TaWHY1-4A	single-stranded DNA-binding protein WHY1, chloroplastic-like [NR:XP_044366111.1]	TraesCS2D03G0875000	elongation factor G-2, chloroplastic-like [NR:XP_044333619.1]	PCC,GENIE3,openChromatin	1.92567
TaWHY1-4A	single-stranded DNA-binding protein WHY1, chloroplastic-like [NR:XP_044366111.1]	TraesCS6B03G0339700	50S ribosomal protein L3, chloroplastic-like [NR:XP_044411431.1]	PCC,GENIE3,openChromatin	1.92534
TaWHY1-4A	single-stranded DNA-binding protein WHY1, chloroplastic-like [NR:XP_044366111.1]	TraesCS6B03G0474700	phosphatase IMPL1, chloroplastic-like [NR:XP_044412045.1]	PCC,GENIE3,openChromatin	1.92512
TaWHY1-4A	single-stranded DNA-binding protein WHY1, chloroplastic-like [NR:XP_044366111.1]	TraesCS3B03G0082300	unnamed protein product [NR:CDM80581.1]	PCC,GENIE3,openChromatin	1.92478
TaWHY1-4A	single-stranded DNA-binding protein WHY1, chloroplastic-like [NR:XP_044366111.1]	TraesCS1A03G0661500	uncharacterized protein Cbei_0202-like [NR:XP_037416431.1]	PCC,GENIE3,cCOE	1.92458
TaWHY1-4A	single-stranded DNA-binding protein WHY1, chloroplastic-like [NR:XP_044366111.1]	TraesCS5A03G0080600	hypothetical protein CFC21_064067 [NR:KAF7056685.1]	PCC,GENIE3,openChromatin	1.92413
TaWHY1-4A	single-stranded DNA-binding protein WHY1, chloroplastic-like [NR:XP_044366111.1]	TraesCS2A03G1038400	pentatricopeptide repeat-containing protein At3g22150, chloroplastic-like [NR:XP_044458827.1]	GENIE3,cCOE,openChromatin	1.92408
TaWHY1-4A	single-stranded DNA-binding protein WHY1, chloroplastic-like [NR:XP_044366111.1]	TraesCS3A03G0719400	hypothetical protein CFC21_036160 [NR:KAF7023686.1]	PCC,GENIE3,openChromatin	1.92372
TaWHY1-4A	single-stranded DNA-binding protein WHY1, chloroplastic-like [NR:XP_044366111.1]	TraesCS7D03G0129500	uncharacterized protein LOC109737272 [NR:XP_020152035.1]	PCC,GENIE3,openChromatin	1.92326
TaWHY1-4A	single-stranded DNA-binding protein WHY1, chloroplastic-like [NR:XP_044366111.1]	TraesCS5B03G1061200	probable zinc metalloprotease EGY1, chloroplastic isoform X1 [NR:XP_044390848.1]	PCC,GENIE3,openChromatin	1.92326
TaWHY1-4A	single-stranded DNA-binding protein WHY1, chloroplastic-like [NR:XP_044366111.1]	TraesCS7B03G0586900	multiple organellar RNA editing factor 9, chloroplastic-like [NR:XP_037466422.1]	PCC,GENIE3,openChromatin	1.92315
TaWHY1-4A	single-stranded DNA-binding protein WHY1, chloroplastic-like [NR:XP_044366111.1]	TraesCS2D03G0714700	chaperonin 60 subunit beta 4, chloroplastic-like [NR:XP_044335591.1]	PCC,GENIE3,openChromatin	1.92314
TaWHY1-4A	single-stranded DNA-binding protein WHY1, chloroplastic-like [NR:XP_044366111.1]	TraesCS3A03G0685700	pentatricopeptide repeat-containing protein At1g30610, chloroplastic-like [NR:XP_044341122.1]	PCC,GENIE3,openChromatin	1.92296
TaWHY1-4A	single-stranded DNA-binding protein WHY1, chloroplastic-like [NR:XP_044366111.1]	TraesCS3B03G0209200	uncharacterized protein LOC119274784 [NR:XP_037411409.1]	PCC,GENIE3,openChromatin	1.92294
TaWHY1-4A	single-stranded DNA-binding protein WHY1, chloroplastic-like [NR:XP_044366111.1]	TraesCS3D03G0330600	LOW QUALITY PROTEIN: GDT1-like protein 1, chloroplastic [NR:XP_040259571.1]	PCC,GENIE3,openChromatin	1.92129
TaWHY1-4A	single-stranded DNA-binding protein WHY1, chloroplastic-like [NR:XP_044366111.1]	TraesCS7D03G0517500	hypothetical protein CFC21_108738 [NR:KAF7108223.1]	PCC,GENIE3,openChromatin	1.92124
TaWHY1-4A	single-stranded DNA-binding protein WHY1, chloroplastic-like [NR:XP_044366111.1]	TraesCS2B03G0040000	fructokinase-like 2, chloroplastic [NR:XP_044321387.1]	GENIE3,cCOE,openChromatin	1.9207
TaWHY1-4A	single-stranded DNA-binding protein WHY1, chloroplastic-like [NR:XP_044366111.1]	TraesCS3B03G0892400	pentatricopeptide repeat-containing protein At1g09900-like [NR:XP_037414368.1]	PCC,GENIE3,openChromatin	1.92066
TaWHY1-4A	single-stranded DNA-binding protein WHY1, chloroplastic-like [NR:XP_044366111.1]	TraesCS1B03G0425900	hypothetical protein CFC21_006191 [NR:KAF6988719.1]	PCC,GENIE3,openChromatin	1.92021
TaWHY1-4A	single-stranded DNA-binding protein WHY1, chloroplastic-like [NR:XP_044366111.1]	TraesCS7D03G0244200	protein SEEDLING PLASTID DEVELOPMENT 1-like [NR:XP_044441694.1]	PCC,GENIE3,openChromatin	1.92018
TaWHY1-4A	single-stranded DNA-binding protein WHY1, chloroplastic-like [NR:XP_044366111.1]	TraesCS5D03G0486400	protein PLASTID REDOX INSENSITIVE 2, chloroplastic-like isoform X2 [NR:XP_044397335.1]	GENIE3,cCOE,openChromatin	1.91986
TaWHY1-4A	single-stranded DNA-binding protein WHY1, chloroplastic-like [NR:XP_044366111.1]	TraesCS1A03G0628200LC	50S ribosomal protein L1, chloroplastic-like isoform X2 [NR:XP_044406700.1]	PCC,GENIE3,openChromatin	1.91979
TaWHY1-4A	single-stranded DNA-binding protein WHY1, chloroplastic-like [NR:XP_044366111.1]	TraesCS6D03G0463200	cryptochrome-1-like [NR:XP_044419763.1]	PCC,GENIE3,openChromatin	1.9196
TaWHY1-4A	single-stranded DNA-binding protein WHY1, chloroplastic-like [NR:XP_044366111.1]	TraesCS2A03G1220500	DNA polymerase I A, chloroplastic-like [NR:XP_044459521.1]	PCC,GENIE3,openChromatin	1.91955
TaWHY1-4A	single-stranded DNA-binding protein WHY1, chloroplastic-like [NR:XP_044366111.1]	TraesCS2D03G0755100	probable inactive ATP-dependent zinc metalloprotease FTSHI 3, chloroplastic [NR:XP_044332986.1]	PCC,GENIE3,openChromatin	1.91953
TaWHY1-4A	single-stranded DNA-binding protein WHY1, chloroplastic-like [NR:XP_044366111.1]	TraesCS1D03G0670100	protein LSD1 [NR:XP_020187808.1]	PCC,GENIE3,openChromatin	1.9191
TaWHY1-4A	single-stranded DNA-binding protein WHY1, chloroplastic-like [NR:XP_044366111.1]	TraesCS2B03G1250400	chloroplastic lipocalin-like [NR:XP_044326175.1]	PCC,GENIE3,openChromatin	1.91833
TaWHY1-4A	single-stranded DNA-binding protein WHY1, chloroplastic-like [NR:XP_044366111.1]	TraesCS2A03G1221200	phosphopantothenoylcysteine decarboxylase subunit VHS3-like [NR:XP_037479809.1]	GENIE3,cCOE,openChromatin	1.91818
TaWHY1-4A	single-stranded DNA-binding protein WHY1, chloroplastic-like [NR:XP_044366111.1]	TraesCS7B03G0669900	sec-independent protein translocase protein TATB, chloroplastic-like isoform X2 [NR:XP_044434543.1]	PCC,GENIE3,openChromatin	1.9179
TaWHY1-4A	single-stranded DNA-binding protein WHY1, chloroplastic-like [NR:XP_044366111.1]	TraesCS2A03G0457400	peptide chain release factor PrfB1, chloroplastic-like isoform X2 [NR:XP_044456373.1]	PCC,GENIE3,openChromatin	1.9173
TaWHY1-4A	single-stranded DNA-binding protein WHY1, chloroplastic-like [NR:XP_044366111.1]	TraesCS4D03G0691700	uncharacterized protein LOC109772137 [NR:XP_020186411.1]	PCC,GENIE3,openChromatin	1.91682
TaWHY1-4A	single-stranded DNA-binding protein WHY1, chloroplastic-like [NR:XP_044366111.1]	TraesCS5A03G0550000	20 kDa chaperonin, chloroplastic-like [NR:XP_037434486.1]	PCC,GENIE3,openChromatin	1.91645
TaWHY1-4A	single-stranded DNA-binding protein WHY1, chloroplastic-like [NR:XP_044366111.1]	TraesCS5A03G0904200	pentatricopeptide repeat-containing protein At3g53700, chloroplastic-like [NR:XP_044382820.1]	PCC,GENIE3,openChromatin	1.91591
TaWHY1-4A	single-stranded DNA-binding protein WHY1, chloroplastic-like [NR:XP_044366111.1]	TraesCS2B03G0513700	omega-6 fatty acid desaturase, chloroplastic-like [NR:XP_037484356.1]	PCC,GENIE3,openChromatin	1.91587
TaWHY1-4A	single-stranded DNA-binding protein WHY1, chloroplastic-like [NR:XP_044366111.1]	TraesCS5A03G0242500	acyl carrier protein 1, chloroplastic-like [NR:XP_037433276.1]	PCC,GENIE3,openChromatin	1.91582
TaWHY1-4A	single-stranded DNA-binding protein WHY1, chloroplastic-like [NR:XP_044366111.1]	TraesCS3D03G0662700	fe-S cluster assembly factor HCF101, chloroplastic-like isoform X1 [NR:XP_044357777.1]	PCC,GENIE3,openChromatin	1.91567
TaWHY1-4A	single-stranded DNA-binding protein WHY1, chloroplastic-like [NR:XP_044366111.1]	TraesCS1B03G0806900	protein LSD1 [NR:XP_020187808.1]	PCC,GENIE3,openChromatin	1.91542
TaWHY1-4A	single-stranded DNA-binding protein WHY1, chloroplastic-like [NR:XP_044366111.1]	TraesCS2D03G0688700	fibrillin protein 5 homolog [NR:XP_020195765.1]	PCC,GENIE3,openChromatin	1.91537
TaWHY1-4A	single-stranded DNA-binding protein WHY1, chloroplastic-like [NR:XP_044366111.1]	TraesCS2D03G0756500	indole-3-glycerol phosphate synthase, chloroplastic isoform X1 [NR:XP_020149021.1]	PCC,GENIE3,openChromatin	1.91497
TaWHY1-4A	single-stranded DNA-binding protein WHY1, chloroplastic-like [NR:XP_044366111.1]	TraesCS7A03G0380500	20 kDa chaperonin, chloroplastic-like [NR:XP_044424933.1]	PCC,GENIE3,openChromatin	1.91461
TaWHY1-4A	single-stranded DNA-binding protein WHY1, chloroplastic-like [NR:XP_044366111.1]	TraesCS2D03G1006400LC	LOW QUALITY PROTEIN: uncharacterized protein LOC109767978 [NR:XP_040255653.1]	PCC,GENIE3,openChromatin	1.91445
TaWHY1-4A	single-stranded DNA-binding protein WHY1, chloroplastic-like [NR:XP_044366111.1]	TraesCS6A03G0942000	hypothetical protein CFC21_085134 [NR:KAF7081162.1]	GENIE3,cCOE,openChromatin	1.91427
TaWHY1-4A	single-stranded DNA-binding protein WHY1, chloroplastic-like [NR:XP_044366111.1]	TraesCS7B03G0641600	ferredoxin-like [NR:XP_037466092.1]	PCC,GENIE3,openChromatin	1.91319
TaWHY1-4A	single-stranded DNA-binding protein WHY1, chloroplastic-like [NR:XP_044366111.1]	TraesCS7D03G0906300	uncharacterized protein LOC109779095 [NR:XP_020193288.1]	PCC,GENIE3,openChromatin	1.91289
TaWHY1-4A	single-stranded DNA-binding protein WHY1, chloroplastic-like [NR:XP_044366111.1]	TraesCS2B03G1190700	uncharacterized protein LOC123046644 isoform X2 [NR:XP_044325977.1]	PCC,GENIE3,openChromatin	1.91265
TaWHY1-4A	single-stranded DNA-binding protein WHY1, chloroplastic-like [NR:XP_044366111.1]	TraesCS7D03G0283400	2-carboxy-1,4-naphthoquinone phytyltransferase, chloroplastic-like [NR:XP_044442434.1]	PCC,GENIE3,openChromatin	1.91243
TaWHY1-4A	single-stranded DNA-binding protein WHY1, chloroplastic-like [NR:XP_044366111.1]	TraesCS5B03G1255000	hypothetical protein CFC21_074759 [NR:KAF7069084.1]	PCC,GENIE3,openChromatin	1.91233
TaWHY1-4A	single-stranded DNA-binding protein WHY1, chloroplastic-like [NR:XP_044366111.1]	TraesCS7D03G0467900	carbon catabolite repressor protein 4 homolog 3 [NR:XP_020155508.1]	PCC,GENIE3,openChromatin	1.91198
TaWHY1-4A	single-stranded DNA-binding protein WHY1, chloroplastic-like [NR:XP_044366111.1]	TraesCS5D03G0320100	3'(2'),5'-bisphosphate nucleotidase-like isoform X1 [NR:XP_044395995.1]	GENIE3,cCOE,openChromatin	1.91171
TaWHY1-4A	single-stranded DNA-binding protein WHY1, chloroplastic-like [NR:XP_044366111.1]	TraesCS2D03G1181100	uncharacterized protein YnbB-like [NR:XP_044334845.1]	GENIE3,cCOE,openChromatin	1.91169
TaWHY1-4A	single-stranded DNA-binding protein WHY1, chloroplastic-like [NR:XP_044366111.1]	TraesCS7A03G0780500	28 kDa ribonucleoprotein, chloroplastic-like [NR:XP_037461330.1]	PCC,GENIE3,openChromatin	1.91153
TaWHY1-4A	single-stranded DNA-binding protein WHY1, chloroplastic-like [NR:XP_044366111.1]	TraesCS5D03G0610600	uncharacterized protein LOC109786130 [NR:XP_020200292.1]	PCC,GENIE3,openChromatin	1.91117
TaWHY1-4A	single-stranded DNA-binding protein WHY1, chloroplastic-like [NR:XP_044366111.1]	TraesCS1A03G0257900	uncharacterized protein LOC119366526 isoform X1 [NR:XP_037488175.1]	PCC,GENIE3,openChromatin	1.91093
TaWHY1-4A	single-stranded DNA-binding protein WHY1, chloroplastic-like [NR:XP_044366111.1]	TraesCS2A03G0780200	pentatricopeptide repeat-containing protein At1g09900-like [NR:XP_044457666.1]	PCC,GENIE3,openChromatin	1.9106
TaWHY1-4A	single-stranded DNA-binding protein WHY1, chloroplastic-like [NR:XP_044366111.1]	TraesCS4D03G0155400	hypothetical protein CFC21_060794 [NR:KAF7052738.1]	PCC,GENIE3,openChromatin	1.91044
TaWHY1-4A	single-stranded DNA-binding protein WHY1, chloroplastic-like [NR:XP_044366111.1]	TraesCS2A03G0071800	uncharacterized protein LOC123187064 isoform X1 [NR:XP_044454761.1]	PCC,GENIE3,openChromatin	1.91018
TaWHY1-4A	single-stranded DNA-binding protein WHY1, chloroplastic-like [NR:XP_044366111.1]	TraesCS7A03G0834000LC	uncharacterized exonuclease domain-containing protein At3g15140-like isoform X1 [NR:XP_044423066.1]	PCC,GENIE3,openChromatin	1.91015
TaWHY1-4A	single-stranded DNA-binding protein WHY1, chloroplastic-like [NR:XP_044366111.1]	TraesCS5A03G0105600	pentatricopeptide repeat-containing protein At4g21190-like [NR:XP_044379415.1]	PCC,GENIE3,openChromatin	1.91014
TaWHY1-4A	single-stranded DNA-binding protein WHY1, chloroplastic-like [NR:XP_044366111.1]	TraesCS4B03G0845900	probable signal recognition particle 43 kDa protein, chloroplastic [NR:XP_044371539.1]	PCC,GENIE3,openChromatin	1.91003
TaWHY1-4A	single-stranded DNA-binding protein WHY1, chloroplastic-like [NR:XP_044366111.1]	TraesCS1D03G0721300	serotonin N-acetyltransferase 1, chloroplastic-like [NR:XP_044450857.1]	PCC,GENIE3,openChromatin	1.90995
TaWHY1-4A	single-stranded DNA-binding protein WHY1, chloroplastic-like [NR:XP_044366111.1]	TraesCS4B03G0770200	uncharacterized protein LOC119291623 [NR:XP_037426315.1]	PCC,GENIE3,openChromatin	1.90992
TaWHY1-4A	single-stranded DNA-binding protein WHY1, chloroplastic-like [NR:XP_044366111.1]	TraesCS4B03G0579100	RNA polymerase sigma factor sigB-like [NR:XP_037425395.1]	PCC,GENIE3,openChromatin	1.90969
TaWHY1-4A	single-stranded DNA-binding protein WHY1, chloroplastic-like [NR:XP_044366111.1]	TraesCS5D03G0915800	cytochrome c biogenesis protein CCS1, chloroplastic [NR:XP_020189103.1]	PCC,GENIE3,openChromatin	1.90954
TaWHY1-4A	single-stranded DNA-binding protein WHY1, chloroplastic-like [NR:XP_044366111.1]	TraesCS2B03G1511100	pentatricopeptide repeat-containing protein At5g04810, chloroplastic-like [NR:XP_044326997.1]	PCC,GENIE3,openChromatin	1.90946
TaWHY1-4A	single-stranded DNA-binding protein WHY1, chloroplastic-like [NR:XP_044366111.1]	TraesCS4A03G0352100	hypothetical protein CFC21_052295 [NR:KAF7042796.1]	PCC,GENIE3,openChromatin	1.90936
TaWHY1-4A	single-stranded DNA-binding protein WHY1, chloroplastic-like [NR:XP_044366111.1]	TraesCS4D03G0565100	uncharacterized protein LOC109775689 [NR:XP_020189990.1]	PCC,GENIE3,openChromatin	1.90921
TaWHY1-4A	single-stranded DNA-binding protein WHY1, chloroplastic-like [NR:XP_044366111.1]	TraesCS1D03G0589600	50S ribosomal protein L1, chloroplastic [NR:XP_020196304.1]	PCC,GENIE3,openChromatin	1.90819
TaWHY1-4A	single-stranded DNA-binding protein WHY1, chloroplastic-like [NR:XP_044366111.1]	TraesCS3B03G0387300	ABC transporter D family member 2, chloroplastic-like [NR:XP_037412107.1]	PCC,GENIE3,openChromatin	1.90758
TaWHY1-4A	single-stranded DNA-binding protein WHY1, chloroplastic-like [NR:XP_044366111.1]	TraesCS5B03G0332800	3'(2'),5'-bisphosphate nucleotidase-like [NR:XP_044387699.1]	GENIE3,cCOE,openChromatin	1.90614
TaWHY1-4A	single-stranded DNA-binding protein WHY1, chloroplastic-like [NR:XP_044366111.1]	TraesCS3D03G0433200	hypothetical protein CFC21_047090 [NR:KAF7036409.1]	PCC,GENIE3,openChromatin	1.90598
TaWHY1-4A	single-stranded DNA-binding protein WHY1, chloroplastic-like [NR:XP_044366111.1]	TraesCS4B03G0845200	thiol-disulfide oxidoreductase LTO1-like [NR:XP_037426592.1]	PCC,GENIE3,openChromatin	1.90558
TaWHY1-4A	single-stranded DNA-binding protein WHY1, chloroplastic-like [NR:XP_044366111.1]	TraesCS7B03G0786100	uncharacterized protein LOC119338135 [NR:XP_037466330.1]	PCC,GENIE3,openChromatin	1.90527
TaWHY1-4A	single-stranded DNA-binding protein WHY1, chloroplastic-like [NR:XP_044366111.1]	TraesCS3A03G1183300	tRNA uridine 5-carboxymethylaminomethyl modification enzyme MnmG-like [NR:XP_044343266.1]	PCC,GENIE3,openChromatin	1.90524
TaWHY1-4A	single-stranded DNA-binding protein WHY1, chloroplastic-like [NR:XP_044366111.1]	TraesCS4A03G0291400	pentatricopeptide repeat-containing protein At1g64580-like [NR:XP_044363442.1]	PCC,GENIE3,openChromatin	1.90516
TaWHY1-4A	single-stranded DNA-binding protein WHY1, chloroplastic-like [NR:XP_044366111.1]	TraesCS1B03G1257800	ATP-dependent Clp protease proteolytic subunit-related protein 1, chloroplastic-like [NR:XP_037473812.1]	PCC,GENIE3,openChromatin	1.90454
TaWHY1-4A	single-stranded DNA-binding protein WHY1, chloroplastic-like [NR:XP_044366111.1]	TraesCS2A03G1310800	pentatricopeptide repeat-containing protein At5g04810, chloroplastic-like [NR:XP_044459831.1]	PCC,GENIE3,openChromatin	1.90422
TaWHY1-4A	single-stranded DNA-binding protein WHY1, chloroplastic-like [NR:XP_044366111.1]	TraesCS6D03G0689000	hypothetical protein CFC21_093736 [NR:KAF7091081.1]	PCC,GENIE3,openChromatin	1.90388
TaWHY1-4A	single-stranded DNA-binding protein WHY1, chloroplastic-like [NR:XP_044366111.1]	TraesCS4D03G0605400	uncharacterized protein LOC109765237 [NR:XP_020179614.1]	PCC,GENIE3,openChromatin	1.90348
TaWHY1-4A	single-stranded DNA-binding protein WHY1, chloroplastic-like [NR:XP_044366111.1]	TraesCS2D03G0745300	protease Do-like 8, chloroplastic [NR:XP_020147690.1]	PCC,GENIE3,openChromatin	1.90344
TaWHY1-4A	single-stranded DNA-binding protein WHY1, chloroplastic-like [NR:XP_044366111.1]	TraesCS7B03G0698500	hypothetical protein CFC21_103656 [NR:KAF7102539.1]	PCC,GENIE3,openChromatin	1.9034
TaWHY1-4A	single-stranded DNA-binding protein WHY1, chloroplastic-like [NR:XP_044366111.1]	TraesCS2D03G0403600	unnamed protein product [NR:SPT17146.1]	PCC,GENIE3,openChromatin	1.90312
TaWHY1-4A	single-stranded DNA-binding protein WHY1, chloroplastic-like [NR:XP_044366111.1]	TraesCS6D03G0681200	methyltransferase-like protein 7A [NR:XP_020171865.1]	PCC,GENIE3,openChromatin	1.9024
TaWHY1-4A	single-stranded DNA-binding protein WHY1, chloroplastic-like [NR:XP_044366111.1]	TraesCS3D03G0682900	protein TSS-like isoform X1 [NR:XP_044357910.1]	PCC,GENIE3,openChromatin	1.90204
TaWHY1-4A	single-stranded DNA-binding protein WHY1, chloroplastic-like [NR:XP_044366111.1]	TraesCS4D03G0057900	adenylosuccinate synthetase 2, chloroplastic [NR:XP_020195416.1]	PCC,cCOE,openChromatin	1.90202
TaWHY1-4A	single-stranded DNA-binding protein WHY1, chloroplastic-like [NR:XP_044366111.1]	TraesCS3B03G1415600	tRNA uridine 5-carboxymethylaminomethyl modification enzyme MnmG-like [NR:XP_044352152.1]	PCC,GENIE3,openChromatin	1.90127
TaWHY1-4A	single-stranded DNA-binding protein WHY1, chloroplastic-like [NR:XP_044366111.1]	TraesCS2A03G0473600	uncharacterized protein LOC119354301 [NR:XP_037476917.1]	PCC,GENIE3,openChromatin	1.90111
TaWHY1-4A	single-stranded DNA-binding protein WHY1, chloroplastic-like [NR:XP_044366111.1]	TraesCS5A03G0222200	unnamed protein product [NR:VAI14118.1]	PCC,GENIE3,openChromatin	1.90036
TaWHY1-4A	single-stranded DNA-binding protein WHY1, chloroplastic-like [NR:XP_044366111.1]	TraesCS4D03G0808100	hypothetical protein CFC21_063522 [NR:KAF7056081.1]	PCC,GENIE3,openChromatin	1.9003
TaWHY1-4A	single-stranded DNA-binding protein WHY1, chloroplastic-like [NR:XP_044366111.1]	TraesCS3B03G0152000	probable zinc metalloprotease EGY2, chloroplastic isoform X2 [NR:XP_037411224.1]	PCC,GENIE3,openChromatin	1.90002
TaWHY1-4A	single-stranded DNA-binding protein WHY1, chloroplastic-like [NR:XP_044366111.1]	TraesCS4D03G0675700	uncharacterized protein LOC123100299 [NR:XP_044378177.1]	PCC,GENIE3,openChromatin	1.89961
TaWHY1-4A	single-stranded DNA-binding protein WHY1, chloroplastic-like [NR:XP_044366111.1]	TraesCS1A03G0136200	ribonuclease II, chloroplastic/mitochondrial-like [NR:XP_044456492.1]	PCC,GENIE3,openChromatin	1.89929
TaWHY1-4A	single-stranded DNA-binding protein WHY1, chloroplastic-like [NR:XP_044366111.1]	TraesCS1A03G0454700	uncharacterized protein LOC119270417 [NR:XP_037408320.1]	PCC,GENIE3,openChromatin	1.89854
TaWHY1-4A	single-stranded DNA-binding protein WHY1, chloroplastic-like [NR:XP_044366111.1]	TraesCS3A03G0048000	leucine--tRNA ligase, chloroplastic/mitochondrial-like isoform X2 [NR:XP_044338303.1]	PCC,GENIE3,openChromatin	1.89823
TaWHY1-4A	single-stranded DNA-binding protein WHY1, chloroplastic-like [NR:XP_044366111.1]	TraesCS6D03G0689300	hypothetical protein CFC21_093739 [NR:KAF7091085.1]	PCC,GENIE3,openChromatin	1.89819
TaWHY1-4A	single-stranded DNA-binding protein WHY1, chloroplastic-like [NR:XP_044366111.1]	TraesCS2D03G0465000	peptide chain release factor PrfB1, chloroplastic isoform X1 [NR:XP_020163562.1]	PCC,GENIE3,openChromatin	1.89797
TaWHY1-4A	single-stranded DNA-binding protein WHY1, chloroplastic-like [NR:XP_044366111.1]	TraesCS1B03G0184900	ribonuclease II, chloroplastic/mitochondrial-like [NR:XP_044384934.1]	PCC,GENIE3,openChromatin	1.89753
TaWHY1-4A	single-stranded DNA-binding protein WHY1, chloroplastic-like [NR:XP_044366111.1]	TraesCS2A03G0918200	psbQ-like protein 3, chloroplastic [NR:XP_044458310.1]	PCC,GENIE3,openChromatin	1.89748
TaWHY1-4A	single-stranded DNA-binding protein WHY1, chloroplastic-like [NR:XP_044366111.1]	TraesCS2B03G0693900	transcription termination factor MTERF2, chloroplastic-like [NR:XP_044323821.1]	PCC,GENIE3,openChromatin	1.89707
TaWHY1-4A	single-stranded DNA-binding protein WHY1, chloroplastic-like [NR:XP_044366111.1]	TraesCS1D03G0528400	carotene epsilon-monooxygenase, chloroplastic-like [NR:XP_044449819.1]	PCC,GENIE3,openChromatin	1.89701
TaWHY1-4A	single-stranded DNA-binding protein WHY1, chloroplastic-like [NR:XP_044366111.1]	TraesCS4B03G0269000	rho GTPase-activating protein 4-like [NR:XP_044368965.1]	PCC,GENIE3,openChromatin	1.8966
TaWHY1-4A	single-stranded DNA-binding protein WHY1, chloroplastic-like [NR:XP_044366111.1]	TraesCS3D03G0650400	protein Mpv17 [NR:XP_020186845.1]	PCC,GENIE3,openChromatin	1.89557
TaWHY1-4A	single-stranded DNA-binding protein WHY1, chloroplastic-like [NR:XP_044366111.1]	TraesCS2A03G0852400	uncharacterized protein LOC119355567 [NR:XP_037478283.1]	PCC,GENIE3,openChromatin	1.89556
TaWHY1-4A	single-stranded DNA-binding protein WHY1, chloroplastic-like [NR:XP_044366111.1]	TraesCS3B03G1480900	hypothetical protein CFC21_044902 [NR:KAF7033825.1]	PCC,GENIE3,openChromatin	1.89528
TaWHY1-4A	single-stranded DNA-binding protein WHY1, chloroplastic-like [NR:XP_044366111.1]	TraesCS7D03G0397400	kinesin-like protein KIN-14L [NR:XP_044443602.1]	PCC,GENIE3,openChromatin	1.89504
TaWHY1-4A	single-stranded DNA-binding protein WHY1, chloroplastic-like [NR:XP_044366111.1]	TraesCS2D03G0232400	uncharacterized protein LOC109781258 [NR:XP_020195451.1]	PCC,GENIE3,openChromatin	1.89458
TaWHY1-4A	single-stranded DNA-binding protein WHY1, chloroplastic-like [NR:XP_044366111.1]	TraesCS7A03G1201300	pentatricopeptide repeat-containing protein 10, chloroplastic-like [NR:XP_044424937.1]	PCC,GENIE3,openChromatin	1.89411
TaWHY1-4A	single-stranded DNA-binding protein WHY1, chloroplastic-like [NR:XP_044366111.1]	TraesCS6D03G0740500	pentatricopeptide repeat-containing protein At5g27270-like [NR:XP_044421166.1]	PCC,GENIE3,openChromatin	1.89411
TaWHY1-4A	single-stranded DNA-binding protein WHY1, chloroplastic-like [NR:XP_044366111.1]	TraesCS3D03G0611600	methionyl-tRNA formyltransferase isoform X1 [NR:XP_020158136.2]	GENIE3,cCOE,openChromatin	1.89324
TaWHY1-4A	single-stranded DNA-binding protein WHY1, chloroplastic-like [NR:XP_044366111.1]	TraesCS4A03G1042000	magnesium protoporphyrin IX methyltransferase, chloroplastic-like [NR:XP_037423466.1]	PCC,GENIE3,openChromatin	1.89304
TaWHY1-4A	single-stranded DNA-binding protein WHY1, chloroplastic-like [NR:XP_044366111.1]	TraesCS5B03G0674100	tRNase Z TRZ2, chloroplastic-like [NR:XP_037442284.1]	PCC,GENIE3,cCOE	1.89246
TaWHY1-4A	single-stranded DNA-binding protein WHY1, chloroplastic-like [NR:XP_044366111.1]	TraesCS1A03G0736800	UTP--glucose-1-phosphate uridylyltransferase 3, chloroplastic-like [NR:XP_044338170.1]	PCC,GENIE3,openChromatin	1.89173
TaWHY1-4A	single-stranded DNA-binding protein WHY1, chloroplastic-like [NR:XP_044366111.1]	TraesCS2D03G0060900	uncharacterized protein LOC123051092 [NR:XP_044329796.1]	PCC,GENIE3,openChromatin	1.89149
TaWHY1-4A	single-stranded DNA-binding protein WHY1, chloroplastic-like [NR:XP_044366111.1]	TraesCS6A03G0737100	uncharacterized protein At1g26090, chloroplastic-like [NR:XP_044404033.1]	PCC,GENIE3,cCOE	1.8914
TaWHY1-4A	single-stranded DNA-binding protein WHY1, chloroplastic-like [NR:XP_044366111.1]	TraesCS3A03G0741000	protein TSS-like [NR:XP_044341425.1]	PCC,GENIE3,openChromatin	1.8911
TaWHY1-4A	single-stranded DNA-binding protein WHY1, chloroplastic-like [NR:XP_044366111.1]	TraesCS5D03G1087500	pentatricopeptide repeat-containing protein At1g59720, chloroplastic/mitochondrial-like [NR:XP_044399969.1]	PCC,GENIE3,openChromatin	1.89108
TaWHY1-4A	single-stranded DNA-binding protein WHY1, chloroplastic-like [NR:XP_044366111.1]	TraesCS2D03G1262500	hypothetical protein CFC21_032816 [NR:KAF7019660.1]	PCC,GENIE3,openChromatin	1.89096
TaWHY1-4A	single-stranded DNA-binding protein WHY1, chloroplastic-like [NR:XP_044366111.1]	TraesCS2D03G0432500	uncharacterized protein LOC109751069 [NR:XP_020165596.1]	PCC,GENIE3,openChromatin	1.89087
TaWHY1-4A	single-stranded DNA-binding protein WHY1, chloroplastic-like [NR:XP_044366111.1]	TraesCS1B03G0720100	probable transmembrane GTPase FZO-like, chloroplastic isoform X1 [NR:XP_044406797.1]	PCC,GENIE3,openChromatin	1.89082
TaWHY1-4A	single-stranded DNA-binding protein WHY1, chloroplastic-like [NR:XP_044366111.1]	TraesCS7D03G0992200	uncharacterized protein LOC123165980 [NR:XP_044439678.1]	PCC,GENIE3,openChromatin	1.89026
TaWHY1-4A	single-stranded DNA-binding protein WHY1, chloroplastic-like [NR:XP_044366111.1]	TraesCS5B03G0429300	hypothetical protein CFC21_065363 [NR:KAF7058265.1]	PCC,cCOE,openChromatin	1.89008
TaWHY1-4A	single-stranded DNA-binding protein WHY1, chloroplastic-like [NR:XP_044366111.1]	TraesCS7A03G0154300	magnesium protoporphyrin IX methyltransferase, chloroplastic-like [NR:XP_044426355.1]	PCC,GENIE3,openChromatin	1.88998
TaWHY1-4A	single-stranded DNA-binding protein WHY1, chloroplastic-like [NR:XP_044366111.1]	TraesCS5D03G0551300	fructose-bisphosphate aldolase-lysine N-methyltransferase, chloroplastic [NR:XP_020188166.1]	PCC,GENIE3,openChromatin	1.88987
TaWHY1-4A	single-stranded DNA-binding protein WHY1, chloroplastic-like [NR:XP_044366111.1]	TraesCS7D03G0445400	alanine--tRNA ligase, chloroplastic/mitochondrial [NR:XP_020174701.1]	PCC,GENIE3,openChromatin	1.88971
TaWHY1-4A	single-stranded DNA-binding protein WHY1, chloroplastic-like [NR:XP_044366111.1]	TraesCS3A03G0740400	protein TSS-like isoform X1 [NR:XP_044341418.1]	PCC,GENIE3,openChromatin	1.88969
TaWHY1-4A	single-stranded DNA-binding protein WHY1, chloroplastic-like [NR:XP_044366111.1]	TraesCS1A03G0706000	protein LSD1 [NR:XP_020187808.1]	PCC,GENIE3,openChromatin	1.88936
TaWHY1-4A	single-stranded DNA-binding protein WHY1, chloroplastic-like [NR:XP_044366111.1]	TraesCS7B03G0523400	monothiol glutaredoxin-S10-like [NR:XP_037469690.1]	PCC,GENIE3,openChromatin	1.88893
TaWHY1-4A	single-stranded DNA-binding protein WHY1, chloroplastic-like [NR:XP_044366111.1]	TraesCS4B03G0245800	uncharacterized protein LOC123091401 [NR:XP_044368836.1]	PCC,GENIE3,openChromatin	1.88875
TaWHY1-4A	single-stranded DNA-binding protein WHY1, chloroplastic-like [NR:XP_044366111.1]	TraesCS5A03G0311600	hypothetical protein CFC21_064916 [NR:KAF7057717.1]	GENIE3,cCOE,openChromatin	1.88852
TaWHY1-4A	single-stranded DNA-binding protein WHY1, chloroplastic-like [NR:XP_044366111.1]	TraesCS1B03G0554000	uncharacterized protein LOC123123040 [NR:XP_044399396.1]	PCC,GENIE3,openChromatin	1.88843
TaWHY1-4A	single-stranded DNA-binding protein WHY1, chloroplastic-like [NR:XP_044366111.1]	TraesCS4D03G0080300	uncharacterized protein LOC109757721 [NR:XP_020172136.1]	PCC,GENIE3,openChromatin	1.88792
TaWHY1-4A	single-stranded DNA-binding protein WHY1, chloroplastic-like [NR:XP_044366111.1]	TraesCS2B03G0890200	protease Do-like 8, chloroplastic [NR:XP_044324741.1]	PCC,GENIE3,openChromatin	1.88791
TaWHY1-4A	single-stranded DNA-binding protein WHY1, chloroplastic-like [NR:XP_044366111.1]	TraesCS4A03G0070000	putative ribosomal large subunit pseudouridine synthase SVR1, chloroplastic isoform X3 [NR:XP_037419804.1]	PCC,GENIE3,cCOE	1.88771
TaWHY1-4A	single-stranded DNA-binding protein WHY1, chloroplastic-like [NR:XP_044366111.1]	TraesCS3B03G0808000	GTP-binding protein At2g22870-like [NR:XP_044349917.1]	PCC,GENIE3,openChromatin	1.88764
TaWHY1-4A	single-stranded DNA-binding protein WHY1, chloroplastic-like [NR:XP_044366111.1]	TraesCS7B03G0025200	protein SEEDLING PLASTID DEVELOPMENT 1-like [NR:XP_037466439.1]	PCC,GENIE3,openChromatin	1.88756
TaWHY1-4A	single-stranded DNA-binding protein WHY1, chloroplastic-like [NR:XP_044366111.1]	TraesCS1B03G0717300	protein RETICULATA-RELATED 4, chloroplastic-like isoform X1 [NR:XP_037469372.1]	PCC,GENIE3,openChromatin	1.88744
TaWHY1-4A	single-stranded DNA-binding protein WHY1, chloroplastic-like [NR:XP_044366111.1]	TraesCS4B03G0940300	UPF0187 protein At3g61320, chloroplastic-like [NR:XP_037426896.1]	PCC,GENIE3,openChromatin	1.88717
TaWHY1-4A	single-stranded DNA-binding protein WHY1, chloroplastic-like [NR:XP_044366111.1]	TraesCS3B03G1442500	thioredoxin Y, chloroplastic-like [NR:XP_044352233.1]	PCC,GENIE3,openChromatin	1.88715
TaWHY1-4A	single-stranded DNA-binding protein WHY1, chloroplastic-like [NR:XP_044366111.1]	TraesCS7D03G0557600	transcription termination factor MTERF6, chloroplastic/mitochondrial-like [NR:XP_044438533.1]	GENIE3,cCOE,openChromatin	1.88676
TaWHY1-4A	single-stranded DNA-binding protein WHY1, chloroplastic-like [NR:XP_044366111.1]	TraesCS1A03G0146700	pentatricopeptide repeat-containing protein At1g09900-like [NR:XP_037483603.1]	PCC,GENIE3,openChromatin	1.88653
TaWHY1-4A	single-stranded DNA-binding protein WHY1, chloroplastic-like [NR:XP_044366111.1]	TaWGRN3D01G689900	uncharacterized protein LOC123075980 [NR:XP_044354395.1]	PCC,GENIE3,openChromatin	1.88562
TaWHY1-4A	single-stranded DNA-binding protein WHY1, chloroplastic-like [NR:XP_044366111.1]	TraesCS6D03G0647800	LOW QUALITY PROTEIN: serine protease SPPA, chloroplastic [NR:XP_020182324.3]	PCC,GENIE3,openChromatin	1.8856
TaWHY1-4A	single-stranded DNA-binding protein WHY1, chloroplastic-like [NR:XP_044366111.1]	TraesCS3D03G0548700	dual-specificity RNA methyltransferase RlmN [NR:XP_020172182.1]	PCC,GENIE3,openChromatin	1.88558
TaWHY1-4A	single-stranded DNA-binding protein WHY1, chloroplastic-like [NR:XP_044366111.1]	TraesCS5A03G0521200	protein PLASTID REDOX INSENSITIVE 2, chloroplastic-like [NR:XP_044381238.1]	GENIE3,cCOE,openChromatin	1.88539
TaWHY1-4A	single-stranded DNA-binding protein WHY1, chloroplastic-like [NR:XP_044366111.1]	TraesCS1B03G0424200	hypothetical protein CFC21_006189 [NR:KAF6988715.1]	PCC,GENIE3,openChromatin	1.885
TaWHY1-4A	single-stranded DNA-binding protein WHY1, chloroplastic-like [NR:XP_044366111.1]	TraesCS6D03G0157600	LOW QUALITY PROTEIN: protein LPA2 [NR:XP_020185688.1]	PCC,GENIE3,openChromatin	1.88382
TaWHY1-4A	single-stranded DNA-binding protein WHY1, chloroplastic-like [NR:XP_044366111.1]	TraesCS2A03G0775000	ruBisCO large subunit-binding protein subunit beta, chloroplastic-like [NR:XP_037477935.1]	PCC,GENIE3,openChromatin	1.88336
TaWHY1-4A	single-stranded DNA-binding protein WHY1, chloroplastic-like [NR:XP_044366111.1]	TraesCS3D03G1040300	tRNA (guanine(26)-N(2))-dimethyltransferase-like [NR:XP_044359475.1]	GENIE3,cCOE,openChromatin	1.88318
TaWHY1-4A	single-stranded DNA-binding protein WHY1, chloroplastic-like [NR:XP_044366111.1]	TraesCS3B03G0647600	pentatricopeptide repeat-containing protein At5g55740, chloroplastic-like [NR:XP_044349048.1]	PCC,GENIE3,openChromatin	1.88317
TaWHY1-4A	single-stranded DNA-binding protein WHY1, chloroplastic-like [NR:XP_044366111.1]	TraesCS3A03G0707400	protein Mpv17-like [NR:XP_037406552.1]	PCC,GENIE3,openChromatin	1.88279
TaWHY1-4A	single-stranded DNA-binding protein WHY1, chloroplastic-like [NR:XP_044366111.1]	TraesCS5B03G0785200	ycf49-like protein [NR:XP_044389758.1]	PCC,GENIE3,openChromatin	1.88276
TaWHY1-4A	single-stranded DNA-binding protein WHY1, chloroplastic-like [NR:XP_044366111.1]	TraesCS4A03G0527700	signal recognition particle 54 kDa protein, chloroplastic-like [NR:XP_044364196.1]	PCC,GENIE3,openChromatin	1.88245
TaWHY1-4A	single-stranded DNA-binding protein WHY1, chloroplastic-like [NR:XP_044366111.1]	TraesCS2A03G0211600	fruit protein pKIWI502-like [NR:XP_037475743.1]	PCC,GENIE3,openChromatin	1.8824
TaWHY1-4A	single-stranded DNA-binding protein WHY1, chloroplastic-like [NR:XP_044366111.1]	TraesCS5A03G0464800	rhodanese-like domain-containing protein 9, chloroplastic isoform X1 [NR:XP_044384897.1]	PCC,GENIE3,openChromatin	1.88232
TaWHY1-4A	single-stranded DNA-binding protein WHY1, chloroplastic-like [NR:XP_044366111.1]	TraesCS6D03G0609900	soluble inorganic pyrophosphatase isoform X2 [NR:XP_020199733.1]	PCC,GENIE3,openChromatin	1.88199
TaWHY1-4A	single-stranded DNA-binding protein WHY1, chloroplastic-like [NR:XP_044366111.1]	TraesCS7B03G0990300	twinkle homolog protein, chloroplastic/mitochondrial-like isoform X1 [NR:XP_037465370.1]	GENIE3,cCOE,openChromatin	1.88169
TaWHY1-4A	single-stranded DNA-binding protein WHY1, chloroplastic-like [NR:XP_044366111.1]	TraesCS5B03G0206900	hypothetical protein CFC21_070310 [NR:KAF7063832.1]	PCC,GENIE3,openChromatin	1.88153
TaWHY1-4A	single-stranded DNA-binding protein WHY1, chloroplastic-like [NR:XP_044366111.1]	TraesCS2B03G1007000	psbQ-like protein 3, chloroplastic [NR:XP_044325306.1]	PCC,GENIE3,openChromatin	1.88136
TaWHY1-4A	single-stranded DNA-binding protein WHY1, chloroplastic-like [NR:XP_044366111.1]	TraesCS2B03G0804000	chloroplastic import inner membrane translocase subunit HP30-2-like [NR:XP_037485499.1]	PCC,GENIE3,openChromatin	1.88133
TaWHY1-4A	single-stranded DNA-binding protein WHY1, chloroplastic-like [NR:XP_044366111.1]	TraesCS5B03G0529700	protein PLASTID REDOX INSENSITIVE 2, chloroplastic-like [NR:XP_037441202.1]	GENIE3,cCOE,openChromatin	1.88122
TaWHY1-4A	single-stranded DNA-binding protein WHY1, chloroplastic-like [NR:XP_044366111.1]	TraesCS2B03G0756600	preprotein translocase subunit SECE1-like [NR:XP_044324104.1]	PCC,GENIE3,openChromatin	1.88111
TaWHY1-4A	single-stranded DNA-binding protein WHY1, chloroplastic-like [NR:XP_044366111.1]	TraesCS5D03G0306400	protein RETICULATA-RELATED 1, chloroplastic-like [NR:XP_044395928.1]	PCC,GENIE3,openChromatin	1.88097
TaWHY1-4A	single-stranded DNA-binding protein WHY1, chloroplastic-like [NR:XP_044366111.1]	TraesCS2A03G0662600	tRNA-dihydrouridine(20/20a) synthase-like [NR:XP_044457139.1]	PCC,GENIE3,openChromatin	1.88091
TaWHY1-4A	single-stranded DNA-binding protein WHY1, chloroplastic-like [NR:XP_044366111.1]	TraesCS2A03G1358800	30S ribosomal protein S17, chloroplastic-like [NR:XP_044459979.1]	PCC,GENIE3,cCOE	1.88084
TaWHY1-4A	single-stranded DNA-binding protein WHY1, chloroplastic-like [NR:XP_044366111.1]	TraesCS4B03G0084300	uncharacterized protein LOC119294753 isoform X1 [NR:XP_037428907.1]	PCC,GENIE3,openChromatin	1.88056
TaWHY1-4A	single-stranded DNA-binding protein WHY1, chloroplastic-like [NR:XP_044366111.1]	TraesCS3B03G0809200	protein Mpv17-like [NR:XP_037413964.1]	PCC,GENIE3,openChromatin	1.88004
TaWHY1-4A	single-stranded DNA-binding protein WHY1, chloroplastic-like [NR:XP_044366111.1]	TraesCS6B03G0592100	transcription termination factor MTEF1, chloroplastic-like isoform X2 [NR:XP_044412535.1]	PCC,GENIE3,openChromatin	1.87986
TaWHY1-4A	single-stranded DNA-binding protein WHY1, chloroplastic-like [NR:XP_044366111.1]	TraesCS7D03G0329000	putative thiamine biosynthesis oxidoreductase ThiO isoform X1 [NR:XP_044438291.1]	PCC,GENIE3,openChromatin	1.8797
TaWHY1-4A	single-stranded DNA-binding protein WHY1, chloroplastic-like [NR:XP_044366111.1]	TraesCS5B03G0581000	pentatricopeptide repeat-containing protein At4g30825, chloroplastic-like [NR:XP_044388932.1]	PCC,GENIE3,openChromatin	1.87966
TaWHY1-4A	single-stranded DNA-binding protein WHY1, chloroplastic-like [NR:XP_044366111.1]	TraesCS7A03G0941400	uncharacterized protein LOC119329427 [NR:XP_037458367.1]	PCC,GENIE3,openChromatin	1.87959
TaWHY1-4A	single-stranded DNA-binding protein WHY1, chloroplastic-like [NR:XP_044366111.1]	TraesCS7B03G0214200	kinesin-like protein KIN-14L [NR:XP_044436047.1]	PCC,GENIE3,openChromatin	1.87938
TaWHY1-4A	single-stranded DNA-binding protein WHY1, chloroplastic-like [NR:XP_044366111.1]	TraesCS2D03G0627700	tyrosine--tRNA ligase, cytoplasmic [NR:XP_020166780.1]	PCC,GENIE3,openChromatin	1.8792
TaWHY1-4A	single-stranded DNA-binding protein WHY1, chloroplastic-like [NR:XP_044366111.1]	TraesCS2B03G0552400	peptidyl-prolyl cis-trans isomerase CYP37, chloroplastic-like [NR:XP_044323213.1]	PCC,GENIE3,openChromatin	1.87872
TaWHY1-4A	single-stranded DNA-binding protein WHY1, chloroplastic-like [NR:XP_044366111.1]	TraesCS1A03G0004000	50S ribosomal protein L28, chloroplastic-like [NR:XP_044452222.1]	PCC,GENIE3,openChromatin	1.87859
TaWHY1-4A	single-stranded DNA-binding protein WHY1, chloroplastic-like [NR:XP_044366111.1]	TraesCS1D03G0890100	hypothetical protein CFC21_008687 [NR:KAF6991621.1]	PCC,GENIE3,openChromatin	1.87855
TaWHY1-4A	single-stranded DNA-binding protein WHY1, chloroplastic-like [NR:XP_044366111.1]	TraesCS5A03G0434700	sodium/proton antiporter 1-like [NR:XP_044380747.1]	PCC,GENIE3,openChromatin	1.87822
TaWHY1-4A	single-stranded DNA-binding protein WHY1, chloroplastic-like [NR:XP_044366111.1]	TraesCS2A03G0970000	pentatricopeptide repeat-containing protein At5g03800-like [NR:XP_044458544.1]	PCC,GENIE3,openChromatin	1.8781
TaWHY1-4A	single-stranded DNA-binding protein WHY1, chloroplastic-like [NR:XP_044366111.1]	TraesCS1A03G0752900	serotonin N-acetyltransferase 1, chloroplastic-like [NR:XP_044338722.1]	PCC,GENIE3,openChromatin	1.87796
TaWHY1-4A	single-stranded DNA-binding protein WHY1, chloroplastic-like [NR:XP_044366111.1]	TraesCS3A03G0331800	ABC transporter D family member 2, chloroplastic-like [NR:XP_037404889.1]	PCC,GENIE3,openChromatin	1.87794
TaWHY1-4A	single-stranded DNA-binding protein WHY1, chloroplastic-like [NR:XP_044366111.1]	TraesCS4A03G0974600	superoxide dismutase [NR:XP_037423302.1]	PCC,GENIE3,openChromatin	1.87773
TaWHY1-4A	single-stranded DNA-binding protein WHY1, chloroplastic-like [NR:XP_044366111.1]	TraesCS3D03G0869300	ABC transporter I family member 11, chloroplastic isoform X1 [NR:XP_020156516.1]	PCC,GENIE3,openChromatin	1.87773
TaWHY1-4A	single-stranded DNA-binding protein WHY1, chloroplastic-like [NR:XP_044366111.1]	TraesCS2D03G0479800	uncharacterized protein LOC109759961 [NR:XP_020174377.1]	PCC,GENIE3,openChromatin	1.87769
TaWHY1-4A	single-stranded DNA-binding protein WHY1, chloroplastic-like [NR:XP_044366111.1]	TraesCS2D03G0203800	rhodanese-like/PpiC domain-containing protein 12, chloroplastic [NR:XP_044330312.1]	PCC,GENIE3,openChromatin	1.87746
TaWHY1-4A	single-stranded DNA-binding protein WHY1, chloroplastic-like [NR:XP_044366111.1]	TraesCS5A03G0751900	ycf49-like protein [NR:XP_044382241.1]	PCC,GENIE3,openChromatin	1.87635
TaWHY1-4A	single-stranded DNA-binding protein WHY1, chloroplastic-like [NR:XP_044366111.1]	TraesCS2D03G0958900	oxygen-dependent coproporphyrinogen-III oxidase, chloroplastic [NR:XP_020187744.1]	PCC,GENIE3,openChromatin	1.87607
TaWHY1-4A	single-stranded DNA-binding protein WHY1, chloroplastic-like [NR:XP_044366111.1]	TraesCS4A03G0697800	uncharacterized protein LOC119286906 [NR:XP_037422270.1]	PCC,GENIE3,openChromatin	1.87529
TaWHY1-4A	single-stranded DNA-binding protein WHY1, chloroplastic-like [NR:XP_044366111.1]	TraesCS5A03G1074100	lactoylglutathione lyase GLX1-like [NR:XP_037436692.1]	PCC,GENIE3,openChromatin	1.8751
TaWHY1-4A	single-stranded DNA-binding protein WHY1, chloroplastic-like [NR:XP_044366111.1]	TraesCS2D03G0602800	hypothetical protein CFC21_029701, partial [NR:KAF7016002.1]	GENIE3,cCOE,openChromatin	1.87418
TaWHY1-4A	single-stranded DNA-binding protein WHY1, chloroplastic-like [NR:XP_044366111.1]	TraesCS2B03G1160400	thylakoid lumenal 29 kDa protein, chloroplastic-like [NR:XP_044325882.1]	PCC,GENIE3,openChromatin	1.87412
TaWHY1-4A	single-stranded DNA-binding protein WHY1, chloroplastic-like [NR:XP_044366111.1]	TraesCS2A03G0673900	aminoacyl tRNA synthase complex-interacting multifunctional protein 1-like [NR:XP_037477497.1]	PCC,GENIE3,openChromatin	1.87393
TaWHY1-4A	single-stranded DNA-binding protein WHY1, chloroplastic-like [NR:XP_044366111.1]	TraesCS5D03G1169400	S-adenosylmethionine carrier 1, chloroplastic/mitochondrial [NR:XP_020198533.1]	GENIE3,cCOE,openChromatin	1.87376
TaWHY1-4A	single-stranded DNA-binding protein WHY1, chloroplastic-like [NR:XP_044366111.1]	TraesCS3A03G0974900	EPIDERMAL PATTERNING FACTOR-like protein 9 isoform X1 [NR:XP_037407896.1]	GENIE3,cCOE,openChromatin	1.87364
TaWHY1-4A	single-stranded DNA-binding protein WHY1, chloroplastic-like [NR:XP_044366111.1]	TraesCS6A03G0029900	putative nitric oxide synthase [NR:XP_044407208.1]	PCC,GENIE3,openChromatin	1.8736
TaWHY1-4A	single-stranded DNA-binding protein WHY1, chloroplastic-like [NR:XP_044366111.1]	TraesCS5B03G0430100	sodium/proton antiporter 2-like [NR:XP_044388210.1]	PCC,GENIE3,openChromatin	1.8733
TaWHY1-4A	single-stranded DNA-binding protein WHY1, chloroplastic-like [NR:XP_044366111.1]	TraesCS2D03G0397900	uncharacterized protein LOC109731483 [NR:XP_020146245.1]	PCC,GENIE3,openChromatin	1.87327
TaWHY1-4A	single-stranded DNA-binding protein WHY1, chloroplastic-like [NR:XP_044366111.1]	TraesCS7D03G0119900LC	acid phosphatase 1-like isoform X2 [NR:XP_044441027.1]	PCC,GENIE3,openChromatin	1.87158
TaWHY1-4A	single-stranded DNA-binding protein WHY1, chloroplastic-like [NR:XP_044366111.1]	TraesCS7A03G0362600	hypothetical protein CFC21_096549 [NR:KAF7094221.1]	PCC,GENIE3,openChromatin	1.87071
TaWHY1-4A	single-stranded DNA-binding protein WHY1, chloroplastic-like [NR:XP_044366111.1]	TraesCS3D03G0336900	probable sodium/metabolite cotransporter BASS4, chloroplastic isoform X1 [NR:XP_020163482.1]	PCC,GENIE3,openChromatin	1.87054
TaWHY1-4A	single-stranded DNA-binding protein WHY1, chloroplastic-like [NR:XP_044366111.1]	TraesCS1A03G0627000	UDP-sulfoquinovose synthase, chloroplastic-like [NR:XP_037415020.1]	PCC,GENIE3,openChromatin	1.87024
TaWHY1-4A	single-stranded DNA-binding protein WHY1, chloroplastic-like [NR:XP_044366111.1]	TraesCS7A03G0411100	kinesin-like protein KIN-14L [NR:XP_044429539.1]	PCC,GENIE3,openChromatin	1.87011
TaWHY1-4A	single-stranded DNA-binding protein WHY1, chloroplastic-like [NR:XP_044366111.1]	TraesCS2B03G0576400	pentatricopeptide repeat-containing protein CRP1, chloroplastic [NR:XP_044323321.1]	PCC,GENIE3,openChromatin	1.86956
TaWHY1-4A	single-stranded DNA-binding protein WHY1, chloroplastic-like [NR:XP_044366111.1]	TraesCS6A03G0760900	unnamed protein product [NR:VAI48930.1]	PCC,GENIE3,openChromatin	1.86954
TaWHY1-4A	single-stranded DNA-binding protein WHY1, chloroplastic-like [NR:XP_044366111.1]	TraesCS5B03G0708300	protein Iojap, chloroplastic-like [NR:XP_037442402.1]	PCC,GENIE3,openChromatin	1.86898
TaWHY1-4A	single-stranded DNA-binding protein WHY1, chloroplastic-like [NR:XP_044366111.1]	TraesCS7B03G0797500	unnamed protein product [NR:VAI90550.1]	PCC,GENIE3,openChromatin	1.86852
TaWHY1-4A	single-stranded DNA-binding protein WHY1, chloroplastic-like [NR:XP_044366111.1]	TraesCS1B03G0587600	probable plastid-lipid-associated protein 10, chloroplastic isoform X1 [NR:XP_044401276.1]	PCC,GENIE3,openChromatin	1.86844
TaWHY1-4A	single-stranded DNA-binding protein WHY1, chloroplastic-like [NR:XP_044366111.1]	TraesCS6A03G0160200	pentatricopeptide repeat-containing protein At2g17033-like [NR:XP_044407556.1]	PCC,GENIE3,cCOE	1.86844
TaWHY1-4A	single-stranded DNA-binding protein WHY1, chloroplastic-like [NR:XP_044366111.1]	TraesCS4B03G0642200	2-carboxy-1,4-naphthoquinone phytyltransferase, chloroplastic-like isoform X1 [NR:XP_044372803.1]	PCC,GENIE3,openChromatin	1.86823
TaWHY1-4A	single-stranded DNA-binding protein WHY1, chloroplastic-like [NR:XP_044366111.1]	TraesCS3D03G0928400	2-pyrone-4,6-dicarboxylate hydrolase [NR:XP_020192802.1]	PCC,GENIE3,openChromatin	1.86815
TaWHY1-4A	single-stranded DNA-binding protein WHY1, chloroplastic-like [NR:XP_044366111.1]	TraesCS5B03G1138200	hypothetical protein CFC21_074223 [NR:KAF7068471.1]	PCC,GENIE3,openChromatin	1.86811
TaWHY1-4A	single-stranded DNA-binding protein WHY1, chloroplastic-like [NR:XP_044366111.1]	TraesCS7D03G0349100	pentatricopeptide repeat-containing protein At1g19720-like [NR:XP_044443413.1]	PCC,GENIE3,openChromatin	1.86803
TaWHY1-4A	single-stranded DNA-binding protein WHY1, chloroplastic-like [NR:XP_044366111.1]	TraesCS2D03G0618000	tRNA-dihydrouridine(20/20a) synthase isoform X2 [NR:XP_020158657.1]	PCC,GENIE3,openChromatin	1.8676
TaWHY1-4A	single-stranded DNA-binding protein WHY1, chloroplastic-like [NR:XP_044366111.1]	TraesCS5D03G0623800	serine carboxypeptidase-like 2 isoform X1 [NR:XP_044397940.1]	PCC,GENIE3,openChromatin	1.86698
TaWHY1-4A	single-stranded DNA-binding protein WHY1, chloroplastic-like [NR:XP_044366111.1]	TraesCS2B03G0470500	3-oxoacyl-[acyl-carrier-protein] synthase II, chloroplastic-like [NR:XP_037484168.1]	GENIE3,cCOE,openChromatin	1.86617
TaWHY1-4A	single-stranded DNA-binding protein WHY1, chloroplastic-like [NR:XP_044366111.1]	TraesCS3A03G1210700	uridylate kinase-like [NR:XP_037408580.1]	PCC,GENIE3,openChromatin	1.86598
TaWHY1-4A	single-stranded DNA-binding protein WHY1, chloroplastic-like [NR:XP_044366111.1]	TraesCS5D03G0847100	hypothetical protein CFC21_079297 [NR:KAF7074426.1]	PCC,GENIE3,openChromatin	1.86597
TaWHY1-4A	single-stranded DNA-binding protein WHY1, chloroplastic-like [NR:XP_044366111.1]	TraesCS6B03G0208700LC	ribosomal RNA small subunit methyltransferase, chloroplastic-like [NR:XP_037454615.1]	PCC,GENIE3,cCOE	1.86564
TaWHY1-4A	single-stranded DNA-binding protein WHY1, chloroplastic-like [NR:XP_044366111.1]	TraesCS4D03G0418800	uncharacterized protein LOC109750265 [NR:XP_020164816.1]	PCC,GENIE3,openChromatin	1.86533
TaWHY1-4A	single-stranded DNA-binding protein WHY1, chloroplastic-like [NR:XP_044366111.1]	TraesCS1B03G0541300	protein TIC110, chloroplastic-like [NR:XP_044398580.1]	PCC,GENIE3,openChromatin	1.86527
TaWHY1-4A	single-stranded DNA-binding protein WHY1, chloroplastic-like [NR:XP_044366111.1]	TraesCS2A03G0086600	uncharacterized protein LOC123187115 [NR:XP_044454831.1]	PCC,GENIE3,openChromatin	1.86495
TaWHY1-4A	single-stranded DNA-binding protein WHY1, chloroplastic-like [NR:XP_044366111.1]	TraesCS4D03G0324100	CRM-domain containing factor CFM3, chloroplastic/mitochondrial isoform X1 [NR:XP_020176971.1]	PCC,GENIE3,openChromatin	1.8644
TaWHY1-4A	single-stranded DNA-binding protein WHY1, chloroplastic-like [NR:XP_044366111.1]	TraesCS6A03G0245900	50S ribosomal protein L3, chloroplastic-like [NR:XP_037445678.1]	PCC,GENIE3,openChromatin	1.86435
TaWHY1-4A	single-stranded DNA-binding protein WHY1, chloroplastic-like [NR:XP_044366111.1]	TraesCS5A03G0293900	uncharacterized protein LOC119300715 [NR:XP_037433513.1]	PCC,GENIE3,openChromatin	1.86428
TaWHY1-4A	single-stranded DNA-binding protein WHY1, chloroplastic-like [NR:XP_044366111.1]	TraesCS3D03G1106500	cysteine-rich receptor-like protein kinase 10 isoform X1 [NR:XP_044359644.1]	PCC,GENIE3,openChromatin	1.86424
TaWHY1-4A	single-stranded DNA-binding protein WHY1, chloroplastic-like [NR:XP_044366111.1]	TraesCS2A03G0457000	pentatricopeptide repeat-containing protein CRP1, chloroplastic [NR:XP_048555962.1]	PCC,GENIE3,openChromatin	1.86423
TaWHY1-4A	single-stranded DNA-binding protein WHY1, chloroplastic-like [NR:XP_044366111.1]	TraesCS1D03G0591500	probable transmembrane GTPase FZO-like, chloroplastic [NR:XP_020194697.1]	PCC,GENIE3,openChromatin	1.86406
TaWHY1-4A	single-stranded DNA-binding protein WHY1, chloroplastic-like [NR:XP_044366111.1]	TraesCS2A03G0349600	3-oxoacyl-[acyl-carrier-protein] synthase II, chloroplastic-like [NR:XP_044455886.1]	GENIE3,cCOE,openChromatin	1.86389
TaWHY1-4A	single-stranded DNA-binding protein WHY1, chloroplastic-like [NR:XP_044366111.1]	TraesCS4B03G0882500	uncharacterized protein LOC123093706 [NR:XP_044371658.1]	PCC,GENIE3,openChromatin	1.86364
TaWHY1-4A	single-stranded DNA-binding protein WHY1, chloroplastic-like [NR:XP_044366111.1]	TraesCS3A03G0327700	hypothetical protein CFC21_034680 [NR:KAF7021788.1]	PCC,GENIE3,openChromatin	1.86345
TaWHY1-4A	single-stranded DNA-binding protein WHY1, chloroplastic-like [NR:XP_044366111.1]	TraesCS1B03G1239100	uncharacterized protein LOC119349780 [NR:XP_037473761.1]	PCC,GENIE3,openChromatin	1.86345
TaWHY1-4A	single-stranded DNA-binding protein WHY1, chloroplastic-like [NR:XP_044366111.1]	TaWGRN5D01G643800	DEAD-box ATP-dependent RNA helicase 3, chloroplastic [NR:XP_020166220.1]	PCC,GENIE3,openChromatin	1.86336
TaWHY1-4A	single-stranded DNA-binding protein WHY1, chloroplastic-like [NR:XP_044366111.1]	TraesCS5A03G0669300	protein Iojap, chloroplastic-like [NR:XP_044381914.1]	PCC,GENIE3,openChromatin	1.86328
TaWHY1-4A	single-stranded DNA-binding protein WHY1, chloroplastic-like [NR:XP_044366111.1]	TraesCS2B03G0544400	chaperonin-like RbcX protein 2, chloroplastic [NR:XP_037484477.1]	PCC,GENIE3,openChromatin	1.86308
TaWHY1-4A	single-stranded DNA-binding protein WHY1, chloroplastic-like [NR:XP_044366111.1]	TraesCS7B03G0614500	28 kDa ribonucleoprotein, chloroplastic-like [NR:XP_037468529.1]	PCC,GENIE3,openChromatin	1.86266
TaWHY1-4A	single-stranded DNA-binding protein WHY1, chloroplastic-like [NR:XP_044366111.1]	TaWGRN6D01G103900	ribosomal RNA small subunit methyltransferase, chloroplastic [NR:XP_020200582.1]	PCC,GENIE3,cCOE	1.86261
TaWHY1-4A	single-stranded DNA-binding protein WHY1, chloroplastic-like [NR:XP_044366111.1]	TraesCS2B03G1029600	elongation factor G-2, chloroplastic-like [NR:XP_037486523.1]	PCC,GENIE3,openChromatin	1.86261
TaWHY1-4A	single-stranded DNA-binding protein WHY1, chloroplastic-like [NR:XP_044366111.1]	TraesCS1D03G0450200	protein TIC110, chloroplastic-like [NR:XP_044449473.1]	PCC,GENIE3,openChromatin	1.86254
TaWHY1-4A	single-stranded DNA-binding protein WHY1, chloroplastic-like [NR:XP_044366111.1]	TraesCS1D03G0749700	ribosomal protein L11 methyltransferase [NR:XP_020162094.1]	GENIE3,cCOE,openChromatin	1.862
TaWHY1-4A	single-stranded DNA-binding protein WHY1, chloroplastic-like [NR:XP_044366111.1]	TraesCS2A03G0935300	elongation factor G-2, chloroplastic [NR:XP_020180235.1]	PCC,GENIE3,openChromatin	1.86049
TaWHY1-4A	single-stranded DNA-binding protein WHY1, chloroplastic-like [NR:XP_044366111.1]	TraesCS1A03G0911900	CRM-domain containing factor CFM3, chloroplastic/mitochondrial-like [NR:XP_044345675.1]	PCC,GENIE3,openChromatin	1.86016
TaWHY1-4A	single-stranded DNA-binding protein WHY1, chloroplastic-like [NR:XP_044366111.1]	TraesCS4A03G0653500	putative rRNA methyltransferase YlbH [NR:XP_037422084.1]	PCC,GENIE3,cCOE	1.86008
TaWHY1-4A	single-stranded DNA-binding protein WHY1, chloroplastic-like [NR:XP_044366111.1]	TraesCS2A03G0715600	poly(A) polymerase I-like [NR:XP_044457338.1]	PCC,GENIE3,openChromatin	1.85954
TaWHY1-4A	single-stranded DNA-binding protein WHY1, chloroplastic-like [NR:XP_044366111.1]	TraesCS4B03G0701000	hypothetical protein CFC21_058605 [NR:KAF7050216.1]	PCC,GENIE3,openChromatin	1.85861
TaWHY1-4A	single-stranded DNA-binding protein WHY1, chloroplastic-like [NR:XP_044366111.1]	TraesCS5B03G0801700	rhodanese-like domain-containing protein 14, chloroplastic [NR:XP_044389811.1]	PCC,GENIE3,openChromatin	1.85843
TaWHY1-4A	single-stranded DNA-binding protein WHY1, chloroplastic-like [NR:XP_044366111.1]	TraesCS4D03G0416700	ATP-dependent Clp protease proteolytic subunit-related protein 3, chloroplastic [NR:XP_020148318.1]	PCC,GENIE3,openChromatin	1.85805
TaWHY1-4A	single-stranded DNA-binding protein WHY1, chloroplastic-like [NR:XP_044366111.1]	TraesCS1B03G0001600	50S ribosomal protein L28, chloroplastic-like [NR:XP_044379588.1]	PCC,GENIE3,openChromatin	1.85786
TaWHY1-4A	single-stranded DNA-binding protein WHY1, chloroplastic-like [NR:XP_044366111.1]	TraesCS2D03G0067000	uncharacterized protein LOC123051113 isoform X1 [NR:XP_044329831.1]	PCC,GENIE3,openChromatin	1.85778
TaWHY1-4A	single-stranded DNA-binding protein WHY1, chloroplastic-like [NR:XP_044366111.1]	TraesCS2B03G0197800	GDT1-like protein 2, chloroplastic [NR:XP_044321833.1]	PCC,GENIE3,openChromatin	1.85755
TaWHY1-4A	single-stranded DNA-binding protein WHY1, chloroplastic-like [NR:XP_044366111.1]	TraesCS6D03G0590800	pentatricopeptide repeat-containing protein At3g53360, mitochondrial [NR:XP_020156048.1]	PCC,GENIE3,openChromatin	1.85742
TaWHY1-4A	single-stranded DNA-binding protein WHY1, chloroplastic-like [NR:XP_044366111.1]	TraesCS2A03G0225000	uncharacterized protein LOC119353308 isoform X1 [NR:XP_037475803.1]	PCC,GENIE3,openChromatin	1.85719
TaWHY1-4A	single-stranded DNA-binding protein WHY1, chloroplastic-like [NR:XP_044366111.1]	TraesCS6B03G0715400	hypothetical protein CFC21_088311 [NR:KAF7084770.1]	PCC,GENIE3,openChromatin	1.85708
TaWHY1-4A	single-stranded DNA-binding protein WHY1, chloroplastic-like [NR:XP_044366111.1]	TraesCS1D03G0540300	haloacid dehalogenase-like hydrolase domain-containing protein Sgpp [NR:XP_044449882.1]	PCC,GENIE3,openChromatin	1.85678
TaWHY1-4A	single-stranded DNA-binding protein WHY1, chloroplastic-like [NR:XP_044366111.1]	TraesCS2A03G1150100	endoribonuclease YBEY, chloroplastic-like isoform X2 [NR:XP_044459245.1]	PCC,GENIE3,openChromatin	1.85672
TaWHY1-4A	single-stranded DNA-binding protein WHY1, chloroplastic-like [NR:XP_044366111.1]	TraesCS1B03G0697200	uncharacterized protein LOC119340864 [NR:XP_037468670.1]	PCC,GENIE3,openChromatin	1.85662
TaWHY1-4A	single-stranded DNA-binding protein WHY1, chloroplastic-like [NR:XP_044366111.1]	TraesCS5B03G0768100	hypothetical protein CFC21_072570 [NR:KAF7066618.1]	PCC,GENIE3,openChromatin	1.85653
TaWHY1-4A	single-stranded DNA-binding protein WHY1, chloroplastic-like [NR:XP_044366111.1]	TraesCS1D03G1021900	disease resistance protein RGA5-like [NR:XP_044452092.1]	PCC,GENIE3,openChromatin	1.85649
TaWHY1-4A	single-stranded DNA-binding protein WHY1, chloroplastic-like [NR:XP_044366111.1]	TraesCS7A03G0664400	uncharacterized protein LOC123154130 isoform X1 [NR:XP_044428860.1]	GENIE3,cCOE,openChromatin	1.85647
TaWHY1-4A	single-stranded DNA-binding protein WHY1, chloroplastic-like [NR:XP_044366111.1]	TraesCS4B03G0922900	dihydrodipicolinate reductase-like protein CRR1, chloroplastic [NR:XP_037426834.1]	PCC,GENIE3,openChromatin	1.85571
TaWHY1-4A	single-stranded DNA-binding protein WHY1, chloroplastic-like [NR:XP_044366111.1]	TraesCS2D03G0977800	thylakoid lumenal 29 kDa protein, chloroplastic-like [NR:XP_044334116.1]	PCC,GENIE3,openChromatin	1.85547
TaWHY1-4A	single-stranded DNA-binding protein WHY1, chloroplastic-like [NR:XP_044366111.1]	TraesCS6A03G0120400	GTP-binding protein 4-like [NR:XP_044407432.1]	GENIE3,cCOE,openChromatin	1.855
TaWHY1-4A	single-stranded DNA-binding protein WHY1, chloroplastic-like [NR:XP_044366111.1]	TraesCS3D03G0059000	hypothetical protein CFC21_045473 [NR:KAF7034458.1]	PCC,GENIE3,openChromatin	1.85376
TaWHY1-4A	single-stranded DNA-binding protein WHY1, chloroplastic-like [NR:XP_044366111.1]	TraesCS3D03G0911300	EPIDERMAL PATTERNING FACTOR-like protein 9 isoform X1 [NR:XP_044359093.1]	GENIE3,cCOE,openChromatin	1.85369
TaWHY1-4A	single-stranded DNA-binding protein WHY1, chloroplastic-like [NR:XP_044366111.1]	TraesCS4A03G0878700	hypothetical protein CFC21_054331 [NR:KAF7045201.1]	PCC,GENIE3,openChromatin	1.85283
TaWHY1-4A	single-stranded DNA-binding protein WHY1, chloroplastic-like [NR:XP_044366111.1]	TraesCS7B03G0336200	trigger factor-like protein TIG, Chloroplastic [NR:XP_044431185.1]	PCC,GENIE3,openChromatin	1.85267
TaWHY1-4A	single-stranded DNA-binding protein WHY1, chloroplastic-like [NR:XP_044366111.1]	TraesCS1B03G0741600	protein RESISTANCE TO PHYTOPHTHORA 1, chloroplastic-like [NR:XP_037470190.1]	PCC,GENIE3,openChromatin	1.85261
TaWHY1-4A	single-stranded DNA-binding protein WHY1, chloroplastic-like [NR:XP_044366111.1]	TraesCS1A03G0628300	protein RETICULATA-RELATED 4, chloroplastic-like [NR:XP_044333916.1]	PCC,GENIE3,openChromatin	1.85207
TaWHY1-4A	single-stranded DNA-binding protein WHY1, chloroplastic-like [NR:XP_044366111.1]	TraesCS4B03G0287500	uncharacterized protein LOC119295531 isoform X2 [NR:XP_037429857.1]	PCC,GENIE3,openChromatin	1.85166
TaWHY1-4A	single-stranded DNA-binding protein WHY1, chloroplastic-like [NR:XP_044366111.1]	TraesCS2D03G0589400	transcription termination factor MTERF2, chloroplastic-like [NR:XP_044332188.1]	PCC,GENIE3,openChromatin	1.85072
TaWHY1-4A	single-stranded DNA-binding protein WHY1, chloroplastic-like [NR:XP_044366111.1]	TraesCS5A03G0887500	28 kDa ribonucleoprotein, chloroplastic-like [NR:XP_037435921.1]	PCC,GENIE3,openChromatin	1.85042
TaWHY1-4A	single-stranded DNA-binding protein WHY1, chloroplastic-like [NR:XP_044366111.1]	TraesCS5B03G0361500	hypothetical protein ZWY2020_040310 [NR:KAI4991924.1]	PCC,GENIE3,openChromatin	1.85039
TaWHY1-4A	single-stranded DNA-binding protein WHY1, chloroplastic-like [NR:XP_044366111.1]	TraesCS2B03G0811700	ferredoxin-1-like [NR:XP_044324382.1]	GENIE3,cCOE,openChromatin	1.85034
TaWHY1-4A	single-stranded DNA-binding protein WHY1, chloroplastic-like [NR:XP_044366111.1]	TraesCS2A03G0414700	hypothetical protein CFC21_016329 [NR:KAF7000413.1]	PCC,GENIE3,openChromatin	1.84929
TaWHY1-4A	single-stranded DNA-binding protein WHY1, chloroplastic-like [NR:XP_044366111.1]	TraesCS7B03G1197600	protein TIC 21, chloroplastic-like [NR:XP_044436472.1]	PCC,GENIE3,cCOE	1.8492
TaWHY1-4A	single-stranded DNA-binding protein WHY1, chloroplastic-like [NR:XP_044366111.1]	TraesCS5A03G1208500	nascent polypeptide-associated complex subunit alpha-like protein 2 [NR:XP_044384071.1]	PCC,GENIE3,openChromatin	1.84887
TaWHY1-4A	single-stranded DNA-binding protein WHY1, chloroplastic-like [NR:XP_044366111.1]	TraesCS6A03G0859200	protein DCL, chloroplastic-like [NR:XP_044404560.1]	PCC,GENIE3,openChromatin	1.84873
TaWHY1-4A	single-stranded DNA-binding protein WHY1, chloroplastic-like [NR:XP_044366111.1]	TraesCS2D03G0795200	uncharacterized protein LOC109776299 isoform X1 [NR:XP_020190537.1]	PCC,GENIE3,openChromatin	1.84789
TaWHY1-4A	single-stranded DNA-binding protein WHY1, chloroplastic-like [NR:XP_044366111.1]	TraesCS6B03G1160800	uncharacterized protein sll0005-like [NR:XP_044415146.1]	PCC,GENIE3,openChromatin	1.84786
TaWHY1-4A	single-stranded DNA-binding protein WHY1, chloroplastic-like [NR:XP_044366111.1]	TraesCS4B03G0032700	ferredoxin C 1, chloroplastic-like [NR:XP_037428664.1]	PCC,GENIE3,openChromatin	1.8477
TaWHY1-4A	single-stranded DNA-binding protein WHY1, chloroplastic-like [NR:XP_044366111.1]	TraesCS2B03G0097900	uncharacterized protein LOC123043224 [NR:XP_044321537.1]	PCC,GENIE3,openChromatin	1.84757
TaWHY1-4A	single-stranded DNA-binding protein WHY1, chloroplastic-like [NR:XP_044366111.1]	TraesCS1D03G0074200	fatty-acid-binding protein 3, chloroplastic-like [NR:XP_044436906.1]	PCC,cCOE,openChromatin	1.84749
TaWHY1-4A	single-stranded DNA-binding protein WHY1, chloroplastic-like [NR:XP_044366111.1]	TraesCS3D03G0415900	hypothetical protein CFC21_047027, partial [NR:KAF7036318.1]	PCC,GENIE3,openChromatin	1.84729
TaWHY1-4A	single-stranded DNA-binding protein WHY1, chloroplastic-like [NR:XP_044366111.1]	TraesCS3D03G1171900	hypothetical protein CFC21_050633 [NR:KAF7040754.1]	PCC,GENIE3,openChromatin	1.84724
TaWHY1-4A	single-stranded DNA-binding protein WHY1, chloroplastic-like [NR:XP_044366111.1]	TraesCS2B03G1138600	methionine aminopeptidase 1B, chloroplastic-like [NR:XP_044325807.1]	PCC,GENIE3,cCOE	1.84721
TaWHY1-4A	single-stranded DNA-binding protein WHY1, chloroplastic-like [NR:XP_044366111.1]	TraesCS3B03G0416400	uncharacterized protein LOC123069289 [NR:XP_044348037.1]	PCC,GENIE3,openChromatin	1.84713
TaWHY1-4A	single-stranded DNA-binding protein WHY1, chloroplastic-like [NR:XP_044366111.1]	TraesCS4D03G0709700	uroporphyrinogen-III synthase, chloroplastic [NR:XP_044376702.1]	GENIE3,cCOE,openChromatin	1.84513
TaWHY1-4A	single-stranded DNA-binding protein WHY1, chloroplastic-like [NR:XP_044366111.1]	TraesCS3B03G0431100	unnamed protein product [NR:VAH74860.1]	PCC,GENIE3,openChromatin	1.84456
TaWHY1-4A	single-stranded DNA-binding protein WHY1, chloroplastic-like [NR:XP_044366111.1]	TraesCS2B03G0894100	hypothetical protein CFC21_024045 [NR:KAF7009520.1]	GENIE3,cCOE,openChromatin	1.84447
TaWHY1-4A	single-stranded DNA-binding protein WHY1, chloroplastic-like [NR:XP_044366111.1]	TraesCS2B03G0747000	tRNA-dihydrouridine(20/20a) synthase-like isoform X1 [NR:XP_044324057.1]	PCC,GENIE3,openChromatin	1.84433
TaWHY1-4A	single-stranded DNA-binding protein WHY1, chloroplastic-like [NR:XP_044366111.1]	TraesCS5B03G0442800	protein CLMP1-like [NR:XP_044388275.1]	GENIE3,cCOE,openChromatin	1.84432
TaWHY1-4A	single-stranded DNA-binding protein WHY1, chloroplastic-like [NR:XP_044366111.1]	TraesCS4D03G0166900	hypothetical protein CFC21_060834 [NR:KAF7052782.1]	PCC,GENIE3,openChromatin	1.84355
TaWHY1-4A	single-stranded DNA-binding protein WHY1, chloroplastic-like [NR:XP_044366111.1]	TraesCS6D03G0770300	uncharacterized protein LOC109734956 isoform X1 [NR:XP_020149735.1]	GENIE3,cCOE,openChromatin	1.84341
TaWHY1-4A	single-stranded DNA-binding protein WHY1, chloroplastic-like [NR:XP_044366111.1]	TraesCS5A03G0926200	photosystem II D1 precursor processing protein PSB27-H2, chloroplastic-like isoform X2 [NR:XP_044382905.1]	PCC,GENIE3,openChromatin	1.84329
TaWHY1-4A	single-stranded DNA-binding protein WHY1, chloroplastic-like [NR:XP_044366111.1]	TraesCS5D03G0867100	hypothetical protein CFC21_079397 [NR:KAF7074547.1]	PCC,GENIE3,openChromatin	1.84225
TaWHY1-4A	single-stranded DNA-binding protein WHY1, chloroplastic-like [NR:XP_044366111.1]	TraesCS1D03G0000100	50S ribosomal protein L28, chloroplastic [NR:XP_020149372.1]	PCC,GENIE3,openChromatin	1.84202
TaWHY1-4A	single-stranded DNA-binding protein WHY1, chloroplastic-like [NR:XP_044366111.1]	TraesCS6B03G0223000	glutamate--tRNA ligase, chloroplastic/mitochondrial [NR:XP_044411053.1]	GENIE3,cCOE,openChromatin	1.84163
TaWHY1-4A	single-stranded DNA-binding protein WHY1, chloroplastic-like [NR:XP_044366111.1]	TraesCS6D03G0597000	uncharacterized protein LOC123145154 isoform X1 [NR:XP_044420423.1]	PCC,GENIE3,openChromatin	1.84158
TaWHY1-4A	single-stranded DNA-binding protein WHY1, chloroplastic-like [NR:XP_044366111.1]	TraesCS2B03G1403800	histidine--tRNA ligase, chloroplastic/mitochondrial-like [NR:XP_037487781.1]	PCC,GENIE3,openChromatin	1.84133
TaWHY1-4A	single-stranded DNA-binding protein WHY1, chloroplastic-like [NR:XP_044366111.1]	TraesCS3D03G0149800	uncharacterized protein LOC109750261 [NR:XP_020164810.1]	PCC,GENIE3,openChromatin	1.84105
TaWHY1-4A	single-stranded DNA-binding protein WHY1, chloroplastic-like [NR:XP_044366111.1]	TraesCS2D03G0858100	psbQ-like protein 3, chloroplastic [NR:XP_020194224.1]	PCC,GENIE3,openChromatin	1.84098
TaWHY1-4A	single-stranded DNA-binding protein WHY1, chloroplastic-like [NR:XP_044366111.1]	TraesCS7B03G0356100	protein BOLA4, chloroplastic/mitochondrial-like [NR:XP_044435086.1]	PCC,GENIE3,openChromatin	1.84075
TaWHY1-4A	single-stranded DNA-binding protein WHY1, chloroplastic-like [NR:XP_044366111.1]	TraesCS1A03G0341100	pentatricopeptide repeat-containing protein MRL1, chloroplastic-like isoform X1 [NR:XP_044321262.1]	PCC,GENIE3,openChromatin	1.84022
TaWHY1-4A	single-stranded DNA-binding protein WHY1, chloroplastic-like [NR:XP_044366111.1]	TraesCS1D03G0302700	rhomboid-like protein 11, chloroplastic [NR:XP_020173930.1]	PCC,GENIE3,openChromatin	1.84004
TaWHY1-4A	single-stranded DNA-binding protein WHY1, chloroplastic-like [NR:XP_044366111.1]	TraesCS5A03G1179000	ankyrin repeat domain-containing protein, chloroplastic-like isoform X1 [NR:XP_044383945.1]	PCC,GENIE3,openChromatin	1.8396
TaWHY1-4A	single-stranded DNA-binding protein WHY1, chloroplastic-like [NR:XP_044366111.1]	TraesCS2B03G0272300	rhodanese-like/PpiC domain-containing protein 12, chloroplastic [NR:XP_037483432.1]	PCC,GENIE3,openChromatin	1.83935
TaWHY1-4A	single-stranded DNA-binding protein WHY1, chloroplastic-like [NR:XP_044366111.1]	TraesCS6B03G0993600	methionine aminopeptidase 1D, chloroplastic/mitochondrial-like [NR:XP_044414271.1]	PCC,GENIE3,openChromatin	1.83878
TaWHY1-4A	single-stranded DNA-binding protein WHY1, chloroplastic-like [NR:XP_044366111.1]	TraesCS1D03G0960400	hypothetical protein CFC21_013881 [NR:KAF6997677.1]	PCC,GENIE3,openChromatin	1.83864
TaWHY1-4A	single-stranded DNA-binding protein WHY1, chloroplastic-like [NR:XP_044366111.1]	TraesCS7D03G0500900	trigger factor-like protein TIG, Chloroplastic [NR:XP_020174127.1]	PCC,GENIE3,openChromatin	1.83832
TaWHY1-4A	single-stranded DNA-binding protein WHY1, chloroplastic-like [NR:XP_044366111.1]	TraesCS2D03G0712300	uncharacterized protein LOC123053396 [NR:XP_044332804.1]	PCC,GENIE3,openChromatin	1.8381
TaWHY1-4A	single-stranded DNA-binding protein WHY1, chloroplastic-like [NR:XP_044366111.1]	TraesCS1D03G0971800	pentatricopeptide repeat-containing protein At1g15510, chloroplastic-like [NR:XP_044451923.1]	GENIE3,cCOE,openChromatin	1.83742
TaWHY1-4A	single-stranded DNA-binding protein WHY1, chloroplastic-like [NR:XP_044366111.1]	TraesCS7B03G0236800	hypothetical protein CFC21_101871 [NR:KAF7100343.1]	PCC,GENIE3,openChromatin	1.83702
TaWHY1-4A	single-stranded DNA-binding protein WHY1, chloroplastic-like [NR:XP_044366111.1]	TraesCS2D03G0123200	UPF0307 protein IL0389 [NR:XP_020185358.1]	PCC,GENIE3,cCOE	1.83696
TaWHY1-4A	single-stranded DNA-binding protein WHY1, chloroplastic-like [NR:XP_044366111.1]	TraesCS1D03G0130600	hypothetical protein CFC21_010268 [NR:KAF6993367.1]	PCC,GENIE3,openChromatin	1.8367
TaWHY1-4A	single-stranded DNA-binding protein WHY1, chloroplastic-like [NR:XP_044366111.1]	TraesCS4B03G0061900	uncharacterized tRNA/rRNA methyltransferase YsgA-like isoform X1 [NR:XP_044367965.1]	GENIE3,cCOE,openChromatin	1.83669
TaWHY1-4A	single-stranded DNA-binding protein WHY1, chloroplastic-like [NR:XP_044366111.1]	TraesCS5D03G0885500	photosystem II D1 precursor processing protein PSB27-H2, chloroplastic isoform X2 [NR:XP_020169985.1]	PCC,GENIE3,openChromatin	1.83648
TaWHY1-4A	single-stranded DNA-binding protein WHY1, chloroplastic-like [NR:XP_044366111.1]	TraesCS1D03G0417500	WAT1-related protein At3g02690, chloroplastic-like [NR:XP_044449349.1]	PCC,GENIE3,openChromatin	1.83614
TaWHY1-4A	single-stranded DNA-binding protein WHY1, chloroplastic-like [NR:XP_044366111.1]	TraesCS1A03G0608100	peptide chain release factor PrfB3, chloroplastic-like isoform X1 [NR:XP_044332893.1]	PCC,GENIE3,openChromatin	1.83573
TaWHY1-4A	single-stranded DNA-binding protein WHY1, chloroplastic-like [NR:XP_044366111.1]	TraesCS6D03G0932900	uncharacterized protein LOC123146391 [NR:XP_044421989.1]	PCC,GENIE3,openChromatin	1.83531
TaWHY1-4A	single-stranded DNA-binding protein WHY1, chloroplastic-like [NR:XP_044366111.1]	TraesCS2D03G1141500	protein COFACTOR ASSEMBLY OF COMPLEX C SUBUNIT B CCB4, chloroplastic-like [NR:XP_044329103.1]	GENIE3,cCOE,openChromatin	1.83466
TaWHY1-4A	single-stranded DNA-binding protein WHY1, chloroplastic-like [NR:XP_044366111.1]	TraesCS4B03G0149200	pentatricopeptide repeat-containing protein At4g31850, chloroplastic-like [NR:XP_037429222.1]	PCC,GENIE3,openChromatin	1.83454
TaWHY1-4A	single-stranded DNA-binding protein WHY1, chloroplastic-like [NR:XP_044366111.1]	TraesCS7D03G1216500	protein TIC 21, chloroplastic-like [NR:XP_044442488.1]	PCC,GENIE3,openChromatin	1.8345
TaWHY1-4A	single-stranded DNA-binding protein WHY1, chloroplastic-like [NR:XP_044366111.1]	TraesCS2D03G0640700	pentatricopeptide repeat-containing protein At5g50280, chloroplastic-like [NR:XP_044332419.1]	PCC,GENIE3,openChromatin	1.83279
TaWHY1-4A	single-stranded DNA-binding protein WHY1, chloroplastic-like [NR:XP_044366111.1]	TraesCS1D03G0133500	pentatricopeptide repeat-containing protein At1g09900-like [NR:XP_044448090.1]	PCC,GENIE3,openChromatin	1.83279
TaWHY1-4A	single-stranded DNA-binding protein WHY1, chloroplastic-like [NR:XP_044366111.1]	TraesCS4A03G0692000	uncharacterized protein LOC119286885 [NR:XP_037422250.1]	PCC,cCOE,openChromatin	1.83213
TaWHY1-4A	single-stranded DNA-binding protein WHY1, chloroplastic-like [NR:XP_044366111.1]	TraesCS6D03G0485500	hypothetical protein CFC21_092732 [NR:KAF7089870.1]	PCC,GENIE3,openChromatin	1.8319
TaWHY1-4A	single-stranded DNA-binding protein WHY1, chloroplastic-like [NR:XP_044366111.1]	TraesCS4B03G0665500	pentatricopeptide repeat-containing protein ATP4 homolog, chloroplastic-like [NR:XP_044370762.1]	GENIE3,cCOE,openChromatin	1.8319
TaWHY1-4A	single-stranded DNA-binding protein WHY1, chloroplastic-like [NR:XP_044366111.1]	TaWGRN6D01G087200	uncharacterized protein LOC109779614 [NR:XP_020193839.1]	PCC,GENIE3,openChromatin	1.83135
TaWHY1-4A	single-stranded DNA-binding protein WHY1, chloroplastic-like [NR:XP_044366111.1]	TraesCS7A03G0142800	uncharacterized protein LOC119330343 [NR:XP_037459348.1]	PCC,GENIE3,openChromatin	1.83089
TaWHY1-4A	single-stranded DNA-binding protein WHY1, chloroplastic-like [NR:XP_044366111.1]	TraesCS1B03G0742100	hypothetical protein CFC21_007382 [NR:KAF6990145.1]	GENIE3,cCOE,openChromatin	1.82986
TaWHY1-4A	single-stranded DNA-binding protein WHY1, chloroplastic-like [NR:XP_044366111.1]	TraesCS6D03G0662400	pentatricopeptide repeat-containing protein At2g13600-like [NR:XP_044420768.1]	GENIE3,cCOE,openChromatin	1.82977
TaWHY1-4A	single-stranded DNA-binding protein WHY1, chloroplastic-like [NR:XP_044366111.1]	TraesCS4D03G0059700	uncharacterized protein LOC123099431 [NR:XP_044377527.1]	PCC,GENIE3,openChromatin	1.82963
TaWHY1-4A	single-stranded DNA-binding protein WHY1, chloroplastic-like [NR:XP_044366111.1]	TraesCS2A03G0735500LC	ferredoxin-1-like [NR:XP_044457428.1]	GENIE3,cCOE,openChromatin	1.8294
TaWHY1-4A	single-stranded DNA-binding protein WHY1, chloroplastic-like [NR:XP_044366111.1]	TraesCS4D03G0363600	ATP-dependent DNA helicase At3g02060, chloroplastic-like isoform X1 [NR:XP_044374969.1]	PCC,GENIE3,openChromatin	1.82886
TaWHY1-4A	single-stranded DNA-binding protein WHY1, chloroplastic-like [NR:XP_044366111.1]	TraesCS2B03G0331600	probable GTP-binding protein OBGC1, chloroplastic [NR:XP_044322290.1]	PCC,GENIE3,openChromatin	1.82795
TaWHY1-4A	single-stranded DNA-binding protein WHY1, chloroplastic-like [NR:XP_044366111.1]	TraesCS4A03G0225600	rhodanese-like domain-containing protein 10 [NR:XP_044363166.1]	PCC,GENIE3,openChromatin	1.82756
TaWHY1-4A	single-stranded DNA-binding protein WHY1, chloroplastic-like [NR:XP_044366111.1]	TraesCS1A03G0529900	uncharacterized protein LOC119273782 [NR:XP_037410712.1]	PCC,GENIE3,openChromatin	1.82727
TaWHY1-4A	single-stranded DNA-binding protein WHY1, chloroplastic-like [NR:XP_044366111.1]	TraesCS4A03G0161400	pentatricopeptide repeat-containing protein ATP4 homolog, chloroplastic-like [NR:XP_037420020.1]	GENIE3,cCOE,openChromatin	1.82695
TaWHY1-4A	single-stranded DNA-binding protein WHY1, chloroplastic-like [NR:XP_044366111.1]	TraesCS5B03G1354200LC	uncharacterized protein LOC100037555 [NR:XP_044392465.1]	GENIE3,cCOE,openChromatin	1.82671
TaWHY1-4A	single-stranded DNA-binding protein WHY1, chloroplastic-like [NR:XP_044366111.1]	TraesCS4A03G0083100	unnamed protein product [NR:VAH87781.1]	PCC,GENIE3,openChromatin	1.82595
TaWHY1-4A	single-stranded DNA-binding protein WHY1, chloroplastic-like [NR:XP_044366111.1]	TraesCS4A03G0797600	hypothetical protein CFC21_053968 [NR:KAF7044783.1]	PCC,GENIE3,cCOE	1.82593
TaWHY1-4A	single-stranded DNA-binding protein WHY1, chloroplastic-like [NR:XP_044366111.1]	TraesCS4A03G0357200	hypothetical protein CFC21_052307 [NR:KAF7042809.1]	PCC,GENIE3,openChromatin	1.82577
TaWHY1-4A	single-stranded DNA-binding protein WHY1, chloroplastic-like [NR:XP_044366111.1]	TraesCS3D03G0827300	hypothetical protein CFC21_048934 [NR:KAF7038816.1]	PCC,GENIE3,openChromatin	1.82546
TaWHY1-4A	single-stranded DNA-binding protein WHY1, chloroplastic-like [NR:XP_044366111.1]	TraesCS1D03G0255900	uncharacterized protein LOC123166337 isoform X2 [NR:XP_044440068.1]	PCC,GENIE3,openChromatin	1.82467
TaWHY1-4A	single-stranded DNA-binding protein WHY1, chloroplastic-like [NR:XP_044366111.1]	TraesCS5A03G0466400	uncharacterized protein At3g52155, chloroplastic-like [NR:XP_044380938.1]	PCC,GENIE3,openChromatin	1.82458
TaWHY1-4A	single-stranded DNA-binding protein WHY1, chloroplastic-like [NR:XP_044366111.1]	TraesCS5D03G0614900	tRNase Z TRZ2, chloroplastic-like [NR:XP_044397917.1]	PCC,GENIE3,cCOE	1.8238
TaWHY1-4A	single-stranded DNA-binding protein WHY1, chloroplastic-like [NR:XP_044366111.1]	TraesCS1B03G0619700	uncharacterized protein LOC123091634 [NR:XP_044369138.1]	PCC,GENIE3,openChromatin	1.82288
TaWHY1-4A	single-stranded DNA-binding protein WHY1, chloroplastic-like [NR:XP_044366111.1]	TraesCS4B03G0920900	riboflavin biosynthesis protein PYRD, chloroplastic-like [NR:XP_044371812.1]	PCC,GENIE3,openChromatin	1.82255
TaWHY1-4A	single-stranded DNA-binding protein WHY1, chloroplastic-like [NR:XP_044366111.1]	TraesCS2D03G0431500	chaperonin-like RbcX protein 2, chloroplastic [NR:XP_020185109.1]	PCC,GENIE3,openChromatin	1.82017
TaWHY1-4A	single-stranded DNA-binding protein WHY1, chloroplastic-like [NR:XP_044366111.1]	TraesCS6D03G0441100	protein ORANGE-LIKE, chloroplastic [NR:XP_020170520.1]	PCC,GENIE3,openChromatin	1.81983
TaWHY1-4A	single-stranded DNA-binding protein WHY1, chloroplastic-like [NR:XP_044366111.1]	TraesCS4A03G0752300	ferredoxin C 1, chloroplastic-like [NR:XP_037422549.1]	PCC,GENIE3,openChromatin	1.81966
TaWHY1-4A	single-stranded DNA-binding protein WHY1, chloroplastic-like [NR:XP_044366111.1]	TraesCS1D03G0757800	uncharacterized protein LOC123182513 [NR:XP_044451046.1]	PCC,GENIE3,openChromatin	1.8191
TaWHY1-4A	single-stranded DNA-binding protein WHY1, chloroplastic-like [NR:XP_044366111.1]	TraesCS7D03G1079400	twinkle homolog protein, chloroplastic/mitochondrial-like isoform X1 [NR:XP_044439252.1]	GENIE3,cCOE,openChromatin	1.81872
TaWHY1-4A	single-stranded DNA-binding protein WHY1, chloroplastic-like [NR:XP_044366111.1]	TraesCS3A03G0232000	uncharacterized RNA methyltransferase BH0687-like [NR:XP_037404457.1]	GENIE3,cCOE,openChromatin	1.81831
TaWHY1-4A	single-stranded DNA-binding protein WHY1, chloroplastic-like [NR:XP_044366111.1]	TraesCS4D03G0252800	probable inactive heme oxygenase 2, chloroplastic [NR:XP_020187431.1]	GENIE3,cCOE,openChromatin	1.81829
TaWHY1-4A	single-stranded DNA-binding protein WHY1, chloroplastic-like [NR:XP_044366111.1]	TraesCS5D03G0689500	pentatricopeptide repeat-containing protein At3g49170, chloroplastic [NR:XP_020176469.1]	PCC,GENIE3,cCOE	1.81764
TaWHY1-4A	single-stranded DNA-binding protein WHY1, chloroplastic-like [NR:XP_044366111.1]	TraesCS2D03G0367600	3-oxoacyl-[acyl-carrier-protein] synthase II, chloroplastic [NR:XP_020186707.1]	GENIE3,cCOE,openChromatin	1.81729
TaWHY1-4A	single-stranded DNA-binding protein WHY1, chloroplastic-like [NR:XP_044366111.1]	TraesCS5D03G0359800	PLASTID TRANSCRIPTIONALLY ACTIVE protein 6, chloroplastic [NR:XP_020175286.1]	PCC,GENIE3,openChromatin	1.81617
TaWHY1-4A	single-stranded DNA-binding protein WHY1, chloroplastic-like [NR:XP_044366111.1]	TraesCS7A03G0812200LC	uncharacterized protein LOC123147711 [NR:XP_044422937.1]	GENIE3,cCOE,openChromatin	1.81594
TaWHY1-4A	single-stranded DNA-binding protein WHY1, chloroplastic-like [NR:XP_044366111.1]	TraesCS6A03G0895500	uncharacterized protein LOC119318223 isoform X1 [NR:XP_037448646.1]	GENIE3,cCOE,openChromatin	1.81593
TaWHY1-4A	single-stranded DNA-binding protein WHY1, chloroplastic-like [NR:XP_044366111.1]	TraesCS3D03G0629900	putative RNA-binding protein YlmH [NR:XP_020185968.1]	PCC,GENIE3,openChromatin	1.8151
TaWHY1-4A	single-stranded DNA-binding protein WHY1, chloroplastic-like [NR:XP_044366111.1]	TraesCS2B03G0527200	transcription termination factor MTERF9, chloroplastic-like [NR:XP_044323088.1]	PCC,GENIE3,openChromatin	1.81455
TaWHY1-4A	single-stranded DNA-binding protein WHY1, chloroplastic-like [NR:XP_044366111.1]	TraesCS5A03G1134300	hypothetical protein CFC21_068638 [NR:KAF7061992.1]	PCC,GENIE3,openChromatin	1.81442
TaWHY1-4A	single-stranded DNA-binding protein WHY1, chloroplastic-like [NR:XP_044366111.1]	TraesCS2D03G0355800	copper-transporting ATPase PAA1, chloroplastic isoform X1 [NR:XP_020155582.1]	PCC,GENIE3,openChromatin	1.8136
TaWHY1-4A	single-stranded DNA-binding protein WHY1, chloroplastic-like [NR:XP_044366111.1]	TraesCS1B03G0382700	protein SLOW GREEN 1, chloroplastic-like [NR:XP_044392309.1]	PCC,GENIE3,openChromatin	1.81328
TaWHY1-4A	single-stranded DNA-binding protein WHY1, chloroplastic-like [NR:XP_044366111.1]	TraesCS7B03G0252800	probable fructokinase-6, chloroplastic [NR:XP_037464823.1]	PCC,GENIE3,openChromatin	1.81301
TaWHY1-4A	single-stranded DNA-binding protein WHY1, chloroplastic-like [NR:XP_044366111.1]	TraesCS3D03G0339300	peptidyl-prolyl cis-trans isomerase [NR:XP_020183571.1]	GENIE3,cCOE,openChromatin	1.8122
TaWHY1-4A	single-stranded DNA-binding protein WHY1, chloroplastic-like [NR:XP_044366111.1]	TraesCS4B03G0674900	hypothetical protein CFC21_058466 [NR:KAF7050052.1]	PCC,GENIE3,openChromatin	1.81178
TaWHY1-4A	single-stranded DNA-binding protein WHY1, chloroplastic-like [NR:XP_044366111.1]	TraesCS4B03G0781900	hypothetical protein CFC21_058933 [NR:KAF7050596.1]	GENIE3,cCOE,openChromatin	1.8114
TaWHY1-4A	single-stranded DNA-binding protein WHY1, chloroplastic-like [NR:XP_044366111.1]	TraesCS6A03G0341300	porphobilinogen deaminase, chloroplastic [NR:XP_037446348.1]	GENIE3,cCOE,openChromatin	1.81055
TaWHY1-4A	single-stranded DNA-binding protein WHY1, chloroplastic-like [NR:XP_044366111.1]	TraesCS4D03G0676200	hypothetical protein CFC21_062909 [NR:KAF7055370.1]	PCC,GENIE3,openChromatin	1.81037
TaWHY1-4A	single-stranded DNA-binding protein WHY1, chloroplastic-like [NR:XP_044366111.1]	TraesCS6D03G0142800	glutamate--tRNA ligase, chloroplastic/mitochondrial [NR:XP_020160972.1]	GENIE3,cCOE,openChromatin	1.80851
TaWHY1-4A	single-stranded DNA-binding protein WHY1, chloroplastic-like [NR:XP_044366111.1]	TaWGRN6D01G082700	pentatricopeptide repeat-containing protein At2g01860 [NR:XP_020155466.1]	PCC,GENIE3,openChromatin	1.80631
TaWHY1-4A	single-stranded DNA-binding protein WHY1, chloroplastic-like [NR:XP_044366111.1]	TraesCS7B03G0380600	hypothetical protein CFC21_102424 [NR:KAF7101024.1]	PCC,GENIE3,openChromatin	1.80614
TaWHY1-4A	single-stranded DNA-binding protein WHY1, chloroplastic-like [NR:XP_044366111.1]	TraesCS4D03G0229600	rho GTPase-activating protein 5 [NR:XP_020177441.1]	PCC,GENIE3,openChromatin	1.80608
TaWHY1-4A	single-stranded DNA-binding protein WHY1, chloroplastic-like [NR:XP_044366111.1]	TraesCS4A03G0156200	uncharacterized protein LOC119285036 [NR:XP_037420130.1]	PCC,GENIE3,openChromatin	1.8058
TaWHY1-4A	single-stranded DNA-binding protein WHY1, chloroplastic-like [NR:XP_044366111.1]	TraesCS4D03G0268400	putative membrane protein insertion efficiency factor isoform X1 [NR:XP_040242765.1]	PCC,GENIE3,openChromatin	1.80558
TaWHY1-4A	single-stranded DNA-binding protein WHY1, chloroplastic-like [NR:XP_044366111.1]	TraesCS3B03G1067300	ABC transporter I family member 11, chloroplastic-like isoform X1 [NR:XP_044351255.1]	PCC,GENIE3,openChromatin	1.80448
TaWHY1-4A	single-stranded DNA-binding protein WHY1, chloroplastic-like [NR:XP_044366111.1]	TraesCS2D03G0748800	hypothetical protein CFC21_030361 [NR:KAF7016832.1]	GENIE3,cCOE,openChromatin	1.80381
TaWHY1-4A	single-stranded DNA-binding protein WHY1, chloroplastic-like [NR:XP_044366111.1]	TraesCS5A03G0593000	uncharacterized protein LOC123103927 isoform X2 [NR:XP_044381560.1]	PCC,GENIE3,openChromatin	1.80377
TaWHY1-4A	single-stranded DNA-binding protein WHY1, chloroplastic-like [NR:XP_044366111.1]	TraesCS7B03G0395700	putative tRNA (cytidine(34)-2'-O)-methyltransferase [NR:XP_037468729.1]	GENIE3,cCOE,openChromatin	1.80374
TaWHY1-4A	single-stranded DNA-binding protein WHY1, chloroplastic-like [NR:XP_044366111.1]	TraesCS7D03G0546500	putative tRNA (cytidine(34)-2'-O)-methyltransferase [NR:XP_020160467.1]	GENIE3,cCOE,openChromatin	1.8037
TaWHY1-4A	single-stranded DNA-binding protein WHY1, chloroplastic-like [NR:XP_044366111.1]	TraesCS6B03G1305700	uncharacterized protein LOC123140153 [NR:XP_044415829.1]	PCC,GENIE3,openChromatin	1.80336
TaWHY1-4A	single-stranded DNA-binding protein WHY1, chloroplastic-like [NR:XP_044366111.1]	TraesCS3A03G0056600	uncharacterized protein LOC123059874 [NR:XP_044338343.1]	PCC,GENIE3,openChromatin	1.80326
TaWHY1-4A	single-stranded DNA-binding protein WHY1, chloroplastic-like [NR:XP_044366111.1]	TraesCS4B03G0519500	ankyrin repeat domain-containing protein EMB506, chloroplastic-like isoform X2 [NR:XP_044370058.1]	PCC,GENIE3,openChromatin	1.80297
TaWHY1-4A	single-stranded DNA-binding protein WHY1, chloroplastic-like [NR:XP_044366111.1]	TraesCS1B03G0725400	protein PALE CRESS, chloroplastic-like [NR:XP_044407191.1]	PCC,GENIE3,cCOE	1.80228
TaWHY1-4A	single-stranded DNA-binding protein WHY1, chloroplastic-like [NR:XP_044366111.1]	TraesCS5B03G0209400	uncharacterized protein LOC123110657 [NR:XP_044387170.1]	PCC,GENIE3,openChromatin	1.80186
TaWHY1-4A	single-stranded DNA-binding protein WHY1, chloroplastic-like [NR:XP_044366111.1]	TraesCS6A03G0319300	hypothetical protein CFC21_082748 [NR:KAF7078285.1]	PCC,GENIE3,openChromatin	1.80134
TaWHY1-4A	single-stranded DNA-binding protein WHY1, chloroplastic-like [NR:XP_044366111.1]	TraesCS4A03G0615800	uncharacterized protein LOC119286610 isoform X1 [NR:XP_037421903.1]	PCC,GENIE3,openChromatin	1.80105
TaWHY1-4A	single-stranded DNA-binding protein WHY1, chloroplastic-like [NR:XP_044366111.1]	TraesCS2D03G0856200	patatin-like phospholipase domain-containing protein 4 [NR:XP_044333515.1]	PCC,GENIE3,openChromatin	1.80098
TaWHY1-4A	single-stranded DNA-binding protein WHY1, chloroplastic-like [NR:XP_044366111.1]	TraesCS7B03G0089300	pentatricopeptide repeat-containing protein At5g48730, chloroplastic-like [NR:XP_037468315.1]	PCC,GENIE3,openChromatin	1.80059
TaWHY1-4A	single-stranded DNA-binding protein WHY1, chloroplastic-like [NR:XP_044366111.1]	TraesCS4A03G0730200	uncharacterized tRNA/rRNA methyltransferase YsgA-like [NR:XP_044365159.1]	GENIE3,cCOE,openChromatin	1.80029
TaWHY1-4A	single-stranded DNA-binding protein WHY1, chloroplastic-like [NR:XP_044366111.1]	TraesCS6D03G0344300	uncharacterized protein LOC123144228 [NR:XP_044419240.1]	PCC,GENIE3,openChromatin	1.79991
TaWHY1-4A	single-stranded DNA-binding protein WHY1, chloroplastic-like [NR:XP_044366111.1]	TraesCS7D03G0878300	nudix hydrolase 15, mitochondrial-like [NR:XP_044437375.1]	PCC,GENIE3,openChromatin	1.79988
TaWHY1-4A	single-stranded DNA-binding protein WHY1, chloroplastic-like [NR:XP_044366111.1]	TraesCS1B03G0472300	uncharacterized protein LOC123119723 [NR:XP_044395561.1]	PCC,GENIE3,cCOE	1.79961
TaWHY1-4A	single-stranded DNA-binding protein WHY1, chloroplastic-like [NR:XP_044366111.1]	TraesCS3A03G0245500	DEAD-box ATP-dependent RNA helicase 39-like [NR:XP_044339058.1]	PCC,GENIE3,openChromatin	1.799
TaWHY1-4A	single-stranded DNA-binding protein WHY1, chloroplastic-like [NR:XP_044366111.1]	TraesCS7D03G0746200	28 kDa ribonucleoprotein, chloroplastic [NR:XP_020165040.1]	PCC,GENIE3,openChromatin	1.79895
TaWHY1-4A	single-stranded DNA-binding protein WHY1, chloroplastic-like [NR:XP_044366111.1]	TraesCS5A03G0960700	hypothetical protein CFC21_084408 [NR:KAF7080308.1]	PCC,GENIE3,openChromatin	1.79866
TaWHY1-4A	single-stranded DNA-binding protein WHY1, chloroplastic-like [NR:XP_044366111.1]	TraesCS4B03G0678500	uncharacterized protein LOC119293829 [NR:XP_037428076.1]	PCC,GENIE3,openChromatin	1.7986
TaWHY1-4A	single-stranded DNA-binding protein WHY1, chloroplastic-like [NR:XP_044366111.1]	TraesCS2B03G0478700	uncharacterized protein LOC123044249 [NR:XP_044322875.1]	PCC,GENIE3,openChromatin	1.7984
TaWHY1-4A	single-stranded DNA-binding protein WHY1, chloroplastic-like [NR:XP_044366111.1]	TraesCS1B03G0812500	uracil phosphoribosyltransferase-like [NR:XP_037471939.1]	GENIE3,cCOE,openChromatin	1.79648
TaWHY1-4A	single-stranded DNA-binding protein WHY1, chloroplastic-like [NR:XP_044366111.1]	TraesCS5D03G0332600	uncharacterized protein LOC123120103 [NR:XP_044396058.1]	PCC,GENIE3,openChromatin	1.79606
TaWHY1-4A	single-stranded DNA-binding protein WHY1, chloroplastic-like [NR:XP_044366111.1]	TraesCS4B03G0604600	protein CHAPERONE-LIKE PROTEIN OF POR1, chloroplastic-like [NR:XP_037425532.1]	GENIE3,cCOE,openChromatin	1.79538
TaWHY1-4A	single-stranded DNA-binding protein WHY1, chloroplastic-like [NR:XP_044366111.1]	TraesCS1A03G0317300	rhomboid-like protein 11, chloroplastic [NR:XP_044320461.1]	PCC,GENIE3,openChromatin	1.79353
TaWHY1-4A	single-stranded DNA-binding protein WHY1, chloroplastic-like [NR:XP_044366111.1]	TraesCS6D03G0111000	uncharacterized protein LOC123143218 [NR:XP_044417996.1]	PCC,GENIE3,openChromatin	1.79326
TaWHY1-4A	single-stranded DNA-binding protein WHY1, chloroplastic-like [NR:XP_044366111.1]	TraesCS6D03G0872500	protein LUTEIN DEFICIENT 5, chloroplastic-like [NR:XP_044421697.1]	PCC,GENIE3,openChromatin	1.79268
TaWHY1-4A	single-stranded DNA-binding protein WHY1, chloroplastic-like [NR:XP_044366111.1]	TraesCS4A03G0188700	OVARIAN TUMOR DOMAIN-containing deubiquitinating enzyme 3 [NR:XP_020171791.1]	GENIE3,cCOE,openChromatin	1.79056
TaWHY1-4A	single-stranded DNA-binding protein WHY1, chloroplastic-like [NR:XP_044366111.1]	TraesCS6B03G0474800	pentatricopeptide repeat-containing protein At2g35130-like isoform X1 [NR:XP_044412043.1]	PCC,GENIE3,openChromatin	1.79036
TaWHY1-4A	single-stranded DNA-binding protein WHY1, chloroplastic-like [NR:XP_044366111.1]	TraesCS1A03G0638100	protein PALE CRESS, chloroplastic-like [NR:XP_044334399.1]	PCC,GENIE3,cCOE	1.78952
TaWHY1-4A	single-stranded DNA-binding protein WHY1, chloroplastic-like [NR:XP_044366111.1]	TraesCS3A03G0746500	clp protease adapter protein ClpF, chloroplastic-like [NR:XP_037406752.1]	PCC,GENIE3,openChromatin	1.78795
TaWHY1-4A	single-stranded DNA-binding protein WHY1, chloroplastic-like [NR:XP_044366111.1]	TraesCS1A03G0647900	protein ABCI12, chloroplastic-like [NR:XP_044334853.1]	GENIE3,cCOE,openChromatin	1.78705
TaWHY1-4A	single-stranded DNA-binding protein WHY1, chloroplastic-like [NR:XP_044366111.1]	TraesCS4A03G0012300	pentatricopeptide repeat-containing protein At1g09900-like [NR:XP_044362129.1]	GENIE3,cCOE,openChromatin	1.78676
TaWHY1-4A	single-stranded DNA-binding protein WHY1, chloroplastic-like [NR:XP_044366111.1]	TraesCS7D03G0434200	ankyrin repeat domain-containing protein EMB506, chloroplastic-like [NR:XP_044438391.1]	PCC,GENIE3,openChromatin	1.78637
TaWHY1-4A	single-stranded DNA-binding protein WHY1, chloroplastic-like [NR:XP_044366111.1]	TraesCS4B03G0146300	putative rRNA methyltransferase YlbH isoform X2 [NR:XP_037429208.1]	PCC,GENIE3,cCOE	1.78581
TaWHY1-4A	single-stranded DNA-binding protein WHY1, chloroplastic-like [NR:XP_044366111.1]	TraesCS1D03G0010900	photosynthetic NDH subunit of lumenal location 5, chloroplastic-like [NR:XP_044447611.1]	GENIE3,cCOE,openChromatin	1.78518
TaWHY1-4A	single-stranded DNA-binding protein WHY1, chloroplastic-like [NR:XP_044366111.1]	TraesCS2B03G0843400	hypothetical protein CFC21_023825 [NR:KAF7009263.1]	GENIE3,cCOE,openChromatin	1.78453
TaWHY1-4A	single-stranded DNA-binding protein WHY1, chloroplastic-like [NR:XP_044366111.1]	TraesCS1A03G1010300	pentatricopeptide repeat-containing protein At1g15510, chloroplastic-like [NR:XP_044348026.1]	GENIE3,cCOE,openChromatin	1.78373
TaWHY1-4A	single-stranded DNA-binding protein WHY1, chloroplastic-like [NR:XP_044366111.1]	TraesCS2D03G1187400	histidine--tRNA ligase, chloroplastic/mitochondrial-like [NR:XP_044334875.1]	PCC,GENIE3,openChromatin	1.78361
TaWHY1-4A	single-stranded DNA-binding protein WHY1, chloroplastic-like [NR:XP_044366111.1]	TraesCS6A03G0634900	RNA-binding protein CP33, chloroplastic-like [NR:XP_044403566.1]	PCC,GENIE3,openChromatin	1.78323
TaWHY1-4A	single-stranded DNA-binding protein WHY1, chloroplastic-like [NR:XP_044366111.1]	TraesCS4D03G0041500	uncharacterized tRNA/rRNA methyltransferase YsgA-like [NR:XP_044373199.1]	GENIE3,cCOE,openChromatin	1.78271
TaWHY1-4A	single-stranded DNA-binding protein WHY1, chloroplastic-like [NR:XP_044366111.1]	TraesCS2D03G0767700	protein THYLAKOID ASSEMBLY 8, chloroplastic [NR:XP_020158487.1]	PCC,GENIE3,openChromatin	1.77862
TaWHY1-4A	single-stranded DNA-binding protein WHY1, chloroplastic-like [NR:XP_044366111.1]	TraesCS2A03G0771400	hypothetical protein CFC21_017467 [NR:KAF7001907.1]	GENIE3,cCOE,openChromatin	1.7785
TaWHY1-4A	single-stranded DNA-binding protein WHY1, chloroplastic-like [NR:XP_044366111.1]	TraesCS5D03G0464000	alcohol dehydrogenase 2 [NR:XP_044397226.1]	PCC,GENIE3,openChromatin	1.77847
TaWHY1-4A	single-stranded DNA-binding protein WHY1, chloroplastic-like [NR:XP_044366111.1]	TraesCS5D03G0180400	protein PEP-RELATED DEVELOPMENT ARRESTED 1 homolog, chloroplastic-like [NR:XP_044395315.1]	PCC,GENIE3,openChromatin	1.77728
TaWHY1-4A	single-stranded DNA-binding protein WHY1, chloroplastic-like [NR:XP_044366111.1]	TraesCS5B03G0407400	phosphoglucan phosphatase LSF2, chloroplastic-like [NR:XP_037440508.1]	PCC,GENIE3,openChromatin	1.77675
TaWHY1-4A	single-stranded DNA-binding protein WHY1, chloroplastic-like [NR:XP_044366111.1]	TraesCS3A03G0547900	protein PIGMENT DEFECTIVE 338, chloroplastic-like isoform X1 [NR:XP_044340392.1]	GENIE3,cCOE,openChromatin	1.7767
TaWHY1-4A	single-stranded DNA-binding protein WHY1, chloroplastic-like [NR:XP_044366111.1]	TraesCS3B03G0488900	5'-nucleotidase domain-containing protein 4-like [NR:XP_037412476.1]	PCC,GENIE3,openChromatin	1.77669
TaWHY1-4A	single-stranded DNA-binding protein WHY1, chloroplastic-like [NR:XP_044366111.1]	TraesCS5D03G0556900	uncharacterized protein LOC109757578 [NR:XP_020172002.1]	PCC,GENIE3,openChromatin	1.77486
TaWHY1-4A	single-stranded DNA-binding protein WHY1, chloroplastic-like [NR:XP_044366111.1]	TraesCS1D03G0363700	uncharacterized protein LOC123180969 [NR:XP_044449106.1]	PCC,GENIE3,cCOE	1.77384
TaWHY1-4A	single-stranded DNA-binding protein WHY1, chloroplastic-like [NR:XP_044366111.1]	TraesCS5A03G1234200	hypothetical protein CFC21_069105 [NR:KAF7062515.1]	PCC,GENIE3,cCOE	1.77239
TaWHY1-4A	single-stranded DNA-binding protein WHY1, chloroplastic-like [NR:XP_044366111.1]	TraesCS7D03G1142400	pentatricopeptide repeat-containing protein 10, chloroplastic [NR:XP_020187450.1]	PCC,GENIE3,openChromatin	1.772
TaWHY1-4A	single-stranded DNA-binding protein WHY1, chloroplastic-like [NR:XP_044366111.1]	TraesCS2D03G0979400	F-box protein SKIP28-like [NR:XP_044334126.1]	PCC,GENIE3,openChromatin	1.77116
TaWHY1-4A	single-stranded DNA-binding protein WHY1, chloroplastic-like [NR:XP_044366111.1]	TraesCS3A03G0869600	fructokinase-like 1, chloroplastic [NR:XP_044342134.1]	GENIE3,cCOE,openChromatin	1.77065
TaWHY1-4A	single-stranded DNA-binding protein WHY1, chloroplastic-like [NR:XP_044366111.1]	TraesCS2A03G0557700	pentatricopeptide repeat-containing protein At2g41720-like isoform X2 [NR:XP_044456736.1]	PCC,GENIE3,openChromatin	1.7703
TaWHY1-4A	single-stranded DNA-binding protein WHY1, chloroplastic-like [NR:XP_044366111.1]	TraesCS6D03G0593300	39S ribosomal protein L18, mitochondrial [NR:XP_020166835.1]	GENIE3,cCOE,openChromatin	1.7671
TaWHY1-4A	single-stranded DNA-binding protein WHY1, chloroplastic-like [NR:XP_044366111.1]	TraesCS1B03G0650600	putative pre-16S rRNA nuclease [NR:XP_037467035.1]	GENIE3,cCOE,openChromatin	1.76513
TaWHY1-4A	single-stranded DNA-binding protein WHY1, chloroplastic-like [NR:XP_044366111.1]	TraesCS5A03G0113500	pentatricopeptide repeat-containing protein At4g18520, chloroplastic-like [NR:XP_037432230.1]	GENIE3,cCOE,openChromatin	1.76497
TaWHY1-4A	single-stranded DNA-binding protein WHY1, chloroplastic-like [NR:XP_044366111.1]	TraesCS2A03G0809100	hypothetical protein CFC21_017740 [NR:KAF7002233.1]	GENIE3,cCOE,openChromatin	1.76396
TaWHY1-4A	single-stranded DNA-binding protein WHY1, chloroplastic-like [NR:XP_044366111.1]	TraesCS1B03G0020700	photosynthetic NDH subunit of lumenal location 5, chloroplastic-like [NR:XP_037445852.1]	GENIE3,cCOE,openChromatin	1.76168
TaWHY1-4A	single-stranded DNA-binding protein WHY1, chloroplastic-like [NR:XP_044366111.1]	TraesCS2D03G0402300	pentatricopeptide repeat-containing protein At5g02860 [NR:XP_020185626.1]	GENIE3,cCOE,openChromatin	1.76072
TaWHY1-4A	single-stranded DNA-binding protein WHY1, chloroplastic-like [NR:XP_044366111.1]	TraesCS6A03G0620700	lysine--tRNA ligase, chloroplastic/mitochondrial-like [NR:XP_037447463.1]	GENIE3,cCOE,openChromatin	1.76012
TaWHY1-4A	single-stranded DNA-binding protein WHY1, chloroplastic-like [NR:XP_044366111.1]	TraesCS1B03G1191900LC	pentatricopeptide repeat-containing protein At1g15510, chloroplastic-like [NR:XP_044422927.1]	GENIE3,cCOE,openChromatin	1.75868
TaWHY1-4A	single-stranded DNA-binding protein WHY1, chloroplastic-like [NR:XP_044366111.1]	TraesCS7D03G0909700	protein STRUBBELIG-RECEPTOR FAMILY 8-like [NR:XP_044441510.1]	PCC,GENIE3,openChromatin	1.75747
TaWHY1-4A	single-stranded DNA-binding protein WHY1, chloroplastic-like [NR:XP_044366111.1]	TraesCS4D03G0602300	pentatricopeptide repeat-containing protein At3g29290-like [NR:XP_044376179.1]	GENIE3,cCOE,openChromatin	1.75572
TaWHY1-4A	single-stranded DNA-binding protein WHY1, chloroplastic-like [NR:XP_044366111.1]	TraesCS7D03G0792700	blue-light photoreceptor PHR2-like [NR:XP_044444275.1]	GENIE3,cCOE,openChromatin	1.75571
TaWHY1-4A	single-stranded DNA-binding protein WHY1, chloroplastic-like [NR:XP_044366111.1]	TraesCS1B03G0733900	protein ABCI12, chloroplastic-like [NR:XP_044407788.1]	GENIE3,cCOE,openChromatin	1.75096
TaWHY1-4A	single-stranded DNA-binding protein WHY1, chloroplastic-like [NR:XP_044366111.1]	TraesCS5A03G0499800	CRM-domain containing factor CFM3, chloroplastic/mitochondrial-like isoform X2 [NR:XP_044381121.1]	GENIE3,cCOE,openChromatin	1.74957
TaWHY1-4A	single-stranded DNA-binding protein WHY1, chloroplastic-like [NR:XP_044366111.1]	TraesCS2B03G0511600	pentatricopeptide repeat-containing protein At5g02860-like [NR:XP_044323017.1]	GENIE3,cCOE,openChromatin	1.74589
TaWHY1-4A	single-stranded DNA-binding protein WHY1, chloroplastic-like [NR:XP_044366111.1]	TraesCS7B03G0665800	LOW QUALITY PROTEIN: blue-light photoreceptor PHR2 [NR:XP_020150134.2]	GENIE3,cCOE,openChromatin	1.74497
TaWHY1-4A	single-stranded DNA-binding protein WHY1, chloroplastic-like [NR:XP_044366111.1]	TraesCS6A03G0352100	nucleoid-associated protein At4g30620, chloroplastic-like [NR:XP_037446467.1]	GENIE3,cCOE,openChromatin	1.74411
TaWHY1-4A	single-stranded DNA-binding protein WHY1, chloroplastic-like [NR:XP_044366111.1]	TraesCS1A03G0020600	photosynthetic NDH subunit of lumenal location 5, chloroplastic-like [NR:XP_044452557.1]	GENIE3,cCOE,openChromatin	1.73741
TaWHY1-4A	single-stranded DNA-binding protein WHY1, chloroplastic-like [NR:XP_044366111.1]	TraesCS5B03G0419200	monothiol glutaredoxin-S12, chloroplastic-like [NR:XP_037440557.1]	PCC,cCOE,openChromatin	1.72105
TaWHY1-4A	single-stranded DNA-binding protein WHY1, chloroplastic-like [NR:XP_044366111.1]	TraesCS1B03G0194400	D-ribulose kinase-like [NR:XP_044385382.1]	PCC,GENIE3,openChromatin	1.71642
TaWHY1-4A	single-stranded DNA-binding protein WHY1, chloroplastic-like [NR:XP_044366111.1]	TraesCS4A03G0621300	protein tas-like [NR:XP_037421941.1]	PCC,cCOE,openChromatin	1.70191
TaWHY1-4A	single-stranded DNA-binding protein WHY1, chloroplastic-like [NR:XP_044366111.1]	TraesCS4B03G0032300	transcription antitermination protein NusB-like [NR:XP_044367833.1]	PCC,GENIE3,cCOE	1.68918
TaWHY1-4A	single-stranded DNA-binding protein WHY1, chloroplastic-like [NR:XP_044366111.1]	TraesCS6D03G0824500	uncharacterized protein LOC109742334 [NR:XP_020157007.1]	PCC,cCOE,openChromatin	1.68747
TaWHY1-4A	single-stranded DNA-binding protein WHY1, chloroplastic-like [NR:XP_044366111.1]	TraesCS5B03G0289800	fructose-bisphosphate aldolase-lysine N-methyltransferase, chloroplastic-like isoform X1 [NR:XP_044387497.1]	PCC,cCOE,openChromatin	1.68648
TaWHY1-4A	single-stranded DNA-binding protein WHY1, chloroplastic-like [NR:XP_044366111.1]	TraesCS4A03G0130700	50S ribosomal protein L15, chloroplastic-like [NR:XP_044362683.1]	PCC,GENIE3,cCOE	1.68224
TaWHY1-4A	single-stranded DNA-binding protein WHY1, chloroplastic-like [NR:XP_044366111.1]	TraesCS7B03G1110000	hypothetical protein CFC21_105323 [NR:KAF7104426.1]	PCC,cCOE,openChromatin	1.67937
TaWHY1-4A	single-stranded DNA-binding protein WHY1, chloroplastic-like [NR:XP_044366111.1]	TraesCS6D03G0107700	uncharacterized protein LOC123143208 [NR:XP_044417988.1]	PCC,cCOE,openChromatin	1.67125
TaWHY1-4A	single-stranded DNA-binding protein WHY1, chloroplastic-like [NR:XP_044366111.1]	TraesCS5B03G0462300	protein FLUORESCENT IN BLUE LIGHT, chloroplastic-like isoform X1 [NR:XP_044388380.1]	PCC,GENIE3,cCOE	1.66456
TaWHY1-4A	single-stranded DNA-binding protein WHY1, chloroplastic-like [NR:XP_044366111.1]	TraesCS5D03G0922200	uncharacterized protein LOC123122995 [NR:XP_044399322.1]	PCC,cCOE,openChromatin	1.66081
TaWHY1-4A	single-stranded DNA-binding protein WHY1, chloroplastic-like [NR:XP_044366111.1]	TraesCS4A03G0017900	hypothetical protein CFC21_050890 [NR:KAF7041052.1]	PCC,cCOE,openChromatin	1.64417
TaWHY1-4A	single-stranded DNA-binding protein WHY1, chloroplastic-like [NR:XP_044366111.1]	TraesCS5B03G1018200	uncharacterized protein LOC123113469 [NR:XP_044390638.1]	PCC,cCOE,openChromatin	1.63662
TaWHY1-4A	single-stranded DNA-binding protein WHY1, chloroplastic-like [NR:XP_044366111.1]	TraesCS3A03G0996000LC	uncharacterized RNA methyltransferase pc1998-like [NR:XP_044342778.1]	PCC,GENIE3,cCOE	1.63099
TaWHY1-4A	single-stranded DNA-binding protein WHY1, chloroplastic-like [NR:XP_044366111.1]	TraesCS4A03G0045900	glutathione reductase, chloroplastic-like [NR:XP_044362281.1]	PCC,cCOE,openChromatin	1.62234
TaWHY1-4A	single-stranded DNA-binding protein WHY1, chloroplastic-like [NR:XP_044366111.1]	TraesCS3D03G0927600	uncharacterized RNA methyltransferase pc1998-like [NR:XP_044359145.1]	PCC,GENIE3,cCOE	1.61374
TaWHY1-4A	single-stranded DNA-binding protein WHY1, chloroplastic-like [NR:XP_044366111.1]	TraesCS3B03G0616600	glyoxylate/succinic semialdehyde reductase 2, chloroplastic-like [NR:XP_037413023.1]	PCC,cCOE,openChromatin	1.61294
TaWHY1-4A	single-stranded DNA-binding protein WHY1, chloroplastic-like [NR:XP_044366111.1]	TraesCS3A03G0801100	ribonuclease III domain-containing protein RNC1, chloroplastic [NR:XP_048563612.1]	PCC,GENIE3,cCOE	1.61139
TaWHY1-4A	single-stranded DNA-binding protein WHY1, chloroplastic-like [NR:XP_044366111.1]	TraesCS2A03G1039800	multiple organellar RNA editing factor 2, chloroplastic-like [NR:XP_037479156.1]	PCC,GENIE3,cCOE	1.61068
TaWHY1-4A	single-stranded DNA-binding protein WHY1, chloroplastic-like [NR:XP_044366111.1]	TraesCS4D03G0022600	transcription antitermination protein NusB [NR:XP_020173761.1]	PCC,GENIE3,cCOE	1.6069
TaWHY1-4A	single-stranded DNA-binding protein WHY1, chloroplastic-like [NR:XP_044366111.1]	TraesCS1D03G0295400	tRNA pseudouridine synthase A 1-like isoform X1 [NR:XP_044448796.1]	PCC,cCOE,openChromatin	1.59691
TaWHY1-4A	single-stranded DNA-binding protein WHY1, chloroplastic-like [NR:XP_044366111.1]	TraesCS1D03G0859800	probable homogentisate phytyltransferase 2, chloroplastic [NR:XP_044451433.1]	PCC,GENIE3,cCOE	1.59057
TaWHY1-4A	single-stranded DNA-binding protein WHY1, chloroplastic-like [NR:XP_044366111.1]	TraesCS2B03G1022500	uncharacterized protein At4g13200, chloroplastic-like isoform X1 [NR:XP_044325352.1]	PCC,cCOE,openChromatin	1.58879
TaWHY1-4A	single-stranded DNA-binding protein WHY1, chloroplastic-like [NR:XP_044366111.1]	TraesCS7A03G0215700	superoxide dismutase [NR:XP_044423879.1]	PCC,GENIE3,cCOE	1.58726
TaWHY1-4A	single-stranded DNA-binding protein WHY1, chloroplastic-like [NR:XP_044366111.1]	TraesCS3D03G1182600	probable dual-specificity RNA methyltransferase RlmN [NR:XP_020150072.1]	GENIE3,cCOE,openChromatin	1.58642
TaWHY1-4A	single-stranded DNA-binding protein WHY1, chloroplastic-like [NR:XP_044366111.1]	TraesCS4D03G0544600	ATP-dependent Clp protease ATP-binding subunit CLPT1, chloroplastic [NR:XP_020162096.1]	PCC,GENIE3,cCOE	1.58526
TaWHY1-4A	single-stranded DNA-binding protein WHY1, chloroplastic-like [NR:XP_044366111.1]	TraesCS3D03G0497500	unnamed protein product [NR:VAH77010.1]	PCC,cCOE,openChromatin	1.57841
TaWHY1-4A	single-stranded DNA-binding protein WHY1, chloroplastic-like [NR:XP_044366111.1]	TraesCS5B03G0233200LC	uncharacterized protein LOC123110746 [NR:XP_044387275.1]	PCC,GENIE3,cCOE	1.55971
TaWHY1-4A	single-stranded DNA-binding protein WHY1, chloroplastic-like [NR:XP_044366111.1]	TraesCS3A03G0343600	uncharacterized protein LOC123060738 isoform X1 [NR:XP_044339500.1]	PCC,cCOE,openChromatin	1.55037
TaWHY1-4A	single-stranded DNA-binding protein WHY1, chloroplastic-like [NR:XP_044366111.1]	TraesCS3D03G0857800	protein PLASTID TRANSCRIPTIONALLY ACTIVE 10-like, partial [NR:XP_044358807.1]	GENIE3,cCOE,openChromatin	1.5476
TaWHY1-4A	single-stranded DNA-binding protein WHY1, chloroplastic-like [NR:XP_044366111.1]	TraesCS7D03G0405400	germin-like protein 8-14 [NR:XP_020164778.1]	GENIE3,cCOE,openChromatin	1.54318
TaWHY1-4A	single-stranded DNA-binding protein WHY1, chloroplastic-like [NR:XP_044366111.1]	TraesCS2D03G0752600	CRM-domain containing factor CFM2, chloroplastic-like [NR:XP_044332973.1]	PCC,GENIE3,cCOE	1.54276
TaWHY1-4A	single-stranded DNA-binding protein WHY1, chloroplastic-like [NR:XP_044366111.1]	TraesCS2A03G1203600	hypothetical protein CFC21_019634 [NR:KAF7004410.1]	GENIE3,cCOE,openChromatin	1.54167
TaWHY1-4A	single-stranded DNA-binding protein WHY1, chloroplastic-like [NR:XP_044366111.1]	TraesCS2B03G0897500	CRM-domain containing factor CFM2, chloroplastic-like [NR:XP_044324780.1]	PCC,GENIE3,cCOE	1.53578
TaWHY1-4A	single-stranded DNA-binding protein WHY1, chloroplastic-like [NR:XP_044366111.1]	TraesCS7A03G0416700	germin-like protein 8-14 [NR:XP_044428073.1]	GENIE3,cCOE,openChromatin	1.53412
TaWHY1-4A	single-stranded DNA-binding protein WHY1, chloroplastic-like [NR:XP_044366111.1]	TraesCS2A03G0812000	hypothetical protein CFC21_017718 [NR:KAF7002205.1]	PCC,GENIE3,cCOE	1.5336
TaWHY1-4A	single-stranded DNA-binding protein WHY1, chloroplastic-like [NR:XP_044366111.1]	TraesCS2B03G1373900	36.4 kDa proline-rich protein-like [NR:XP_044326569.1]	GENIE3,cCOE,openChromatin	1.53119
TaWHY1-4A	single-stranded DNA-binding protein WHY1, chloroplastic-like [NR:XP_044366111.1]	TraesCS3D03G0176100	aspartate--tRNA ligase, chloroplastic/mitochondrial [NR:XP_020171158.1]	PCC,GENIE3,cCOE	1.53053
TaWHY1-4A	single-stranded DNA-binding protein WHY1, chloroplastic-like [NR:XP_044366111.1]	TraesCS6D03G0503800	outer envelope pore protein 37, chloroplastic-like [NR:XP_044419953.1]	GENIE3,cCOE,openChromatin	1.5275
TaWHY1-4A	single-stranded DNA-binding protein WHY1, chloroplastic-like [NR:XP_044366111.1]	TraesCS3B03G0028100	tetratricopeptide repeat domain-containing protein PYG7, chloroplastic-like isoform X1 [NR:XP_044346626.1]	GENIE3,cCOE,openChromatin	1.52277
TaWHY1-4A	single-stranded DNA-binding protein WHY1, chloroplastic-like [NR:XP_044366111.1]	TraesCSU03G0076500	uncharacterized protein YtfP-like [NR:XP_044445545.1]	GENIE3,cCOE,openChromatin	1.51151
TaWHY1-4A	single-stranded DNA-binding protein WHY1, chloroplastic-like [NR:XP_044366111.1]	TraesCS3B03G1050300	protein PLASTID TRANSCRIPTIONALLY ACTIVE 10-like [NR:XP_037416810.1]	GENIE3,cCOE,openChromatin	1.5099
TaWHY1-4A	single-stranded DNA-binding protein WHY1, chloroplastic-like [NR:XP_044366111.1]	TraesCS6A03G0946300	chaperone protein DnaJ [NR:XP_048536649.1]	GENIE3,cCOE,openChromatin	1.50773
TaWHY1-4A	single-stranded DNA-binding protein WHY1, chloroplastic-like [NR:XP_044366111.1]	TraesCS4D03G0515600	tropinone reductase homolog At5g06060 [NR:XP_020185171.1]	GENIE3,cCOE,openChromatin	1.50673
TaWHY1-4A	single-stranded DNA-binding protein WHY1, chloroplastic-like [NR:XP_044366111.1]	TraesCS6A03G0638700	protein GrpE-like [NR:XP_037447386.1]	GENIE3,cCOE,openChromatin	1.50468
TaWHY1-4A	single-stranded DNA-binding protein WHY1, chloroplastic-like [NR:XP_044366111.1]	TraesCS6A03G0722600	pentatricopeptide repeat-containing protein OTP51, chloroplastic-like [NR:XP_044403959.1]	GENIE3,cCOE,openChromatin	1.49836
TaWHY1-4A	single-stranded DNA-binding protein WHY1, chloroplastic-like [NR:XP_044366111.1]	TraesCS5A03G0217600	uncharacterized protein LOC123102554 isoform X2 [NR:XP_044379886.1]	GENIE3,cCOE,openChromatin	1.49684
TaWHY1-4A	single-stranded DNA-binding protein WHY1, chloroplastic-like [NR:XP_044366111.1]	TraesCS2D03G1159300	36.4 kDa proline-rich protein-like [NR:XP_044334778.1]	GENIE3,cCOE,openChromatin	1.49116
TaWHY1-4A	single-stranded DNA-binding protein WHY1, chloroplastic-like [NR:XP_044366111.1]	TraesCS6B03G0856000	pentatricopeptide repeat-containing protein OTP51, chloroplastic-like [NR:XP_037453415.1]	GENIE3,cCOE,openChromatin	1.48896
TaWHY1-4A	single-stranded DNA-binding protein WHY1, chloroplastic-like [NR:XP_044366111.1]	TraesCS6A03G0393300	hypothetical protein CFC21_083016 [NR:KAF7078611.1]	GENIE3,cCOE,openChromatin	1.48641
TaWHY1-4A	single-stranded DNA-binding protein WHY1, chloroplastic-like [NR:XP_044366111.1]	TraesCS3D03G1144500	thioredoxin Y, chloroplastic-like [NR:XP_044359754.1]	PCC,openChromatin	1.48571
TaWHY1-4A	single-stranded DNA-binding protein WHY1, chloroplastic-like [NR:XP_044366111.1]	TraesCS1D03G0894300	heme chaperone HemW-like [NR:XP_044451590.1]	GENIE3,cCOE,openChromatin	1.48437
TaWHY1-4A	single-stranded DNA-binding protein WHY1, chloroplastic-like [NR:XP_044366111.1]	TraesCS3B03G0849500	hypothetical protein CFC21_042298 [NR:KAF7030851.1]	PCC,openChromatin	1.47933
TaWHY1-4A	single-stranded DNA-binding protein WHY1, chloroplastic-like [NR:XP_044366111.1]	TraesCS3B03G1335900	phytochromobilin:ferredoxin oxidoreductase, chloroplastic-like isoform X1 [NR:XP_044345592.1]	GENIE3,cCOE,openChromatin	1.47932
TaWHY1-4A	single-stranded DNA-binding protein WHY1, chloroplastic-like [NR:XP_044366111.1]	TraesCS2A03G0590900	unnamed protein product [NR:SPT17838.1]	GENIE3,cCOE,openChromatin	1.46964
TaWHY1-4A	single-stranded DNA-binding protein WHY1, chloroplastic-like [NR:XP_044366111.1]	TraesCS6A03G0599300	outer envelope pore protein 37, chloroplastic-like [NR:XP_044403381.1]	GENIE3,cCOE,openChromatin	1.46874
TaWHY1-4A	single-stranded DNA-binding protein WHY1, chloroplastic-like [NR:XP_044366111.1]	TraesCS3A03G0532000	glyoxylate/succinic semialdehyde reductase 2, chloroplastic-like isoform X2 [NR:XP_037405724.1]	GENIE3,cCOE,openChromatin	1.46873
TaWHY1-4A	single-stranded DNA-binding protein WHY1, chloroplastic-like [NR:XP_044366111.1]	TraesCS6B03G0627500	putative elongation factor TypA-like SVR3, chloroplastic isoform X1 [NR:XP_037453838.1]	PCC,openChromatin	1.46118
TaWHY1-4A	single-stranded DNA-binding protein WHY1, chloroplastic-like [NR:XP_044366111.1]	TraesCS7D03G0477800	DNA topoisomerase 1-like [NR:XP_044442827.1]	GENIE3,cCOE,openChromatin	1.45997
TaWHY1-4A	single-stranded DNA-binding protein WHY1, chloroplastic-like [NR:XP_044366111.1]	TraesCS3B03G0672900	peptide deformylase 1B, chloroplastic-like [NR:XP_044349200.1]	PCC,openChromatin	1.45879
TaWHY1-4A	single-stranded DNA-binding protein WHY1, chloroplastic-like [NR:XP_044366111.1]	TraesCS3A03G0025700	tetratricopeptide repeat domain-containing protein PYG7, chloroplastic-like isoform X1 [NR:XP_044338213.1]	GENIE3,cCOE,openChromatin	1.45773
TaWHY1-4A	single-stranded DNA-binding protein WHY1, chloroplastic-like [NR:XP_044366111.1]	TraesCS3D03G0363500	triose phosphate/phosphate translocator TPT, chloroplastic [NR:XP_020191900.1]	PCC,openChromatin	1.45395
TaWHY1-4A	single-stranded DNA-binding protein WHY1, chloroplastic-like [NR:XP_044366111.1]	TraesCS3B03G0165900	uncharacterized protein At2g39795, mitochondrial-like [NR:XP_044347054.1]	GENIE3,cCOE,openChromatin	1.44932
TaWHY1-4A	single-stranded DNA-binding protein WHY1, chloroplastic-like [NR:XP_044366111.1]	TraesCS3D03G1049400	uncharacterized protein LOC123080637 [NR:XP_044359500.1]	PCC,openChromatin	1.44844
TaWHY1-4A	single-stranded DNA-binding protein WHY1, chloroplastic-like [NR:XP_044366111.1]	TraesCS4A03G0359800	GTPase HflX-like isoform X2 [NR:XP_044363597.1]	PCC,openChromatin	1.44681
TaWHY1-4A	single-stranded DNA-binding protein WHY1, chloroplastic-like [NR:XP_044366111.1]	TraesCS7B03G0512700	hypothetical protein CFC21_102865 [NR:KAF7101572.1]	PCC,openChromatin	1.44594
TaWHY1-4A	single-stranded DNA-binding protein WHY1, chloroplastic-like [NR:XP_044366111.1]	TraesCS1B03G1078600	heme chaperone HemW-like [NR:XP_044419345.1]	GENIE3,cCOE,openChromatin	1.44371
TaWHY1-4A	single-stranded DNA-binding protein WHY1, chloroplastic-like [NR:XP_044366111.1]	TraesCS2D03G0281600LC	unnamed protein product [NR:SPT16582.1]	PCC,openChromatin	1.43928
TaWHY1-4A	single-stranded DNA-binding protein WHY1, chloroplastic-like [NR:XP_044366111.1]	TraesCS7D03G0501500	hypothetical protein CFC21_108658 [NR:KAF7108129.1]	PCC,GENIE3	1.43738
TaWHY1-4A	single-stranded DNA-binding protein WHY1, chloroplastic-like [NR:XP_044366111.1]	TraesCS6D03G0447900	uncharacterized protein At5g03900, chloroplastic isoform X5 [NR:XP_020187569.1]	PCC,openChromatin	1.43652
TaWHY1-4A	single-stranded DNA-binding protein WHY1, chloroplastic-like [NR:XP_044366111.1]	TraesCS1D03G0433300	hypothetical protein CFC21_001794 [NR:KAF6983646.1]	PCC,openChromatin	1.43288
TaWHY1-4A	single-stranded DNA-binding protein WHY1, chloroplastic-like [NR:XP_044366111.1]	TraesCS5D03G0429700	rhodanese-like domain-containing protein 9, chloroplastic [NR:XP_020146594.1]	PCC,openChromatin	1.42979
TaWHY1-4A	single-stranded DNA-binding protein WHY1, chloroplastic-like [NR:XP_044366111.1]	TraesCS4D03G0324400	GTPase HflX isoform X1 [NR:XP_020189640.1]	PCC,openChromatin	1.42795
TaWHY1-4A	single-stranded DNA-binding protein WHY1, chloroplastic-like [NR:XP_044366111.1]	TraesCS4D03G0440800	uncharacterized protein LOC123097609 isoform X1 [NR:XP_044375327.1]	PCC,openChromatin	1.42748
TaWHY1-4A	single-stranded DNA-binding protein WHY1, chloroplastic-like [NR:XP_044366111.1]	TraesCS6B03G0712700	protein HHL1, chloroplastic-like isoform X2 [NR:XP_044413050.1]	PCC,openChromatin	1.42553
TaWHY1-4A	single-stranded DNA-binding protein WHY1, chloroplastic-like [NR:XP_044366111.1]	TraesCS5D03G1224700	ycf20-like protein [NR:XP_044400568.1]	GENIE3,cCOE,openChromatin	1.42529
TaWHY1-4A	single-stranded DNA-binding protein WHY1, chloroplastic-like [NR:XP_044366111.1]	TraesCS3D03G0605100	peptidyl-tRNA hydrolase, mitochondrial-like [NR:XP_044357496.1]	GENIE3,cCOE,openChromatin	1.42346
TaWHY1-4A	single-stranded DNA-binding protein WHY1, chloroplastic-like [NR:XP_044366111.1]	TraesCS5A03G1176200LC	uncharacterized protein LOC123105843 [NR:XP_044383937.1]	PCC,openChromatin	1.42271
TaWHY1-4A	single-stranded DNA-binding protein WHY1, chloroplastic-like [NR:XP_044366111.1]	TaWGRN3A01G403800	pentatricopeptide repeat-containing protein At1g09900-like [NR:XP_037406908.1]	PCC,openChromatin	1.42127
TaWHY1-4A	single-stranded DNA-binding protein WHY1, chloroplastic-like [NR:XP_044366111.1]	TraesCS6B03G0620200	hypothetical protein CFC21_088114 [NR:KAF7084511.1]	PCC,openChromatin	1.42032
TaWHY1-4A	single-stranded DNA-binding protein WHY1, chloroplastic-like [NR:XP_044366111.1]	TaWGRN4D01G455000	probable pterin-4-alpha-carbinolamine dehydratase, chloroplastic [NR:XP_020157655.1]	PCC,openChromatin	1.41973
TaWHY1-4A	single-stranded DNA-binding protein WHY1, chloroplastic-like [NR:XP_044366111.1]	TraesCS5D03G1090800	D-xylose-proton symporter-like 3, chloroplastic [NR:XP_044399987.1]	PCC,openChromatin	1.41889
TaWHY1-4A	single-stranded DNA-binding protein WHY1, chloroplastic-like [NR:XP_044366111.1]	TraesCS7B03G0522400	uncharacterized protein LOC119342188 isoform X2 [NR:XP_037469926.1]	PCC,openChromatin	1.4186
TaWHY1-4A	single-stranded DNA-binding protein WHY1, chloroplastic-like [NR:XP_044366111.1]	TraesCS4B03G0432600	ABC transporter F family member 5-like [NR:XP_044369681.1]	PCC,openChromatin	1.41677
TaWHY1-4A	single-stranded DNA-binding protein WHY1, chloroplastic-like [NR:XP_044366111.1]	TraesCS3D03G0567000	50S ribosomal protein L12-2, chloroplastic [NR:XP_020197796.1]	PCC,GENIE3	1.41452
TaWHY1-4A	single-stranded DNA-binding protein WHY1, chloroplastic-like [NR:XP_044366111.1]	TraesCS6B03G0738800	RNA-binding protein CP33, chloroplastic-like [NR:XP_037454623.1]	PCC,GENIE3	1.41341
TaWHY1-4A	single-stranded DNA-binding protein WHY1, chloroplastic-like [NR:XP_044366111.1]	TraesCS4A03G0927500	hypothetical protein CFC21_054521 [NR:KAF7045412.1]	PCC,GENIE3	1.41205
TaWHY1-4A	single-stranded DNA-binding protein WHY1, chloroplastic-like [NR:XP_044366111.1]	TraesCS1D03G0425400	hypothetical protein CFC21_011377 [NR:KAF6994755.1]	PCC,openChromatin	1.4118
TaWHY1-4A	single-stranded DNA-binding protein WHY1, chloroplastic-like [NR:XP_044366111.1]	TraesCS3D03G0409700	hypothetical protein CFC21_041058 [NR:KAF7029257.1]	PCC,openChromatin	1.40819
TaWHY1-4A	single-stranded DNA-binding protein WHY1, chloroplastic-like [NR:XP_044366111.1]	TraesCS4A03G0285600	ABC transporter I family member 6, chloroplastic-like [NR:XP_037420817.1]	PCC,openChromatin	1.40608
TaWHY1-4A	single-stranded DNA-binding protein WHY1, chloroplastic-like [NR:XP_044366111.1]	TraesCS6B03G0827500	hypothetical protein TRIUR3_20706 [NR:EMS49565.1]	PCC,openChromatin	1.40553
TaWHY1-4A	single-stranded DNA-binding protein WHY1, chloroplastic-like [NR:XP_044366111.1]	TraesCS5D03G0109200	2-methyl-6-phytyl-1,4-hydroquinone methyltransferase 2, chloroplastic [NR:XP_020174111.1]	PCC,openChromatin	1.40396
TaWHY1-4A	single-stranded DNA-binding protein WHY1, chloroplastic-like [NR:XP_044366111.1]	TraesCS3B03G0532100	hypothetical protein CFC21_041121 [NR:KAF7029354.1]	PCC,openChromatin	1.40331
TaWHY1-4A	single-stranded DNA-binding protein WHY1, chloroplastic-like [NR:XP_044366111.1]	TraesCS3B03G0916100	50S ribosomal protein L34, chloroplastic-like [NR:XP_037414462.1]	PCC,GENIE3	1.40288
TaWHY1-4A	single-stranded DNA-binding protein WHY1, chloroplastic-like [NR:XP_044366111.1]	TraesCS7A03G0806100	uncharacterized protein LOC123147672 isoform X1 [NR:XP_044422875.1]	PCC,openChromatin	1.40249
TaWHY1-4A	single-stranded DNA-binding protein WHY1, chloroplastic-like [NR:XP_044366111.1]	TraesCS4D03G0726700	hypothetical protein CFC21_063123 [NR:KAF7055615.1]	PCC,openChromatin	1.40019
TaWHY1-4A	single-stranded DNA-binding protein WHY1, chloroplastic-like [NR:XP_044366111.1]	TraesCS6A03G0910700	protein TSS-like [NR:XP_044404766.1]	PCC,openChromatin	1.40012
TaWHY1-7A	single-stranded DNA-binding protein WHY1, chloroplastic-like [NR:XP_044426484.1]	TraesCS7D03G0208800	single-stranded DNA-binding protein WHY1, chloroplastic [NR:XP_020186783.1]	PCC,GENIE3,openChromatin	2.24798
TaWHY1-7A	single-stranded DNA-binding protein WHY1, chloroplastic-like [NR:XP_044426484.1]	TraesCS4A03G0983900	single-stranded DNA-binding protein WHY1, chloroplastic-like [NR:XP_044366111.1]	PCC,GENIE3,openChromatin	2.22528
TaWHY1-7A	single-stranded DNA-binding protein WHY1, chloroplastic-like [NR:XP_044426484.1]	TraesCS2D03G0578400	RNA-binding protein CP33, chloroplastic-like [NR:XP_044332130.1]	PCC,GENIE3,openChromatin	2.20607
TaWHY1-7A	single-stranded DNA-binding protein WHY1, chloroplastic-like [NR:XP_044426484.1]	TraesCS5A03G0891200	glutamyl-tRNA(Gln) amidotransferase subunit C, chloroplastic/mitochondrial-like [NR:XP_044382743.1]	PCC,GENIE3,openChromatin	2.1773
TaWHY1-7A	single-stranded DNA-binding protein WHY1, chloroplastic-like [NR:XP_044426484.1]	TraesCS7A03G0672400	dicarboxylate transporter 2.1, chloroplastic-like [NR:XP_037459476.1]	PCC,GENIE3,openChromatin	2.15129
TaWHY1-7A	single-stranded DNA-binding protein WHY1, chloroplastic-like [NR:XP_044426484.1]	TraesCS1D03G0058100	uncharacterized protein At5g02240-like [NR:XP_044447798.1]	PCC,GENIE3,openChromatin	2.14759
TaWHY1-7A	single-stranded DNA-binding protein WHY1, chloroplastic-like [NR:XP_044426484.1]	TraesCS7B03G1214600	chloroplast processing peptidase-like [NR:XP_044434072.1]	PCC,GENIE3,openChromatin	2.14621
TaWHY1-7A	single-stranded DNA-binding protein WHY1, chloroplastic-like [NR:XP_044426484.1]	TraesCS3A03G0583600	uroporphyrinogen decarboxylase 1, chloroplastic-like [NR:XP_037405940.1]	PCC,GENIE3,openChromatin	2.13859
TaWHY1-7A	single-stranded DNA-binding protein WHY1, chloroplastic-like [NR:XP_044426484.1]	TraesCS5B03G1215400	transcription termination/antitermination protein NusG-like [NR:XP_037444215.1]	PCC,GENIE3,openChromatin	2.13227
TaWHY1-7A	single-stranded DNA-binding protein WHY1, chloroplastic-like [NR:XP_044426484.1]	TraesCS2D03G0886700	unnamed protein product [NR:SPT19293.1]	PCC,GENIE3,openChromatin	2.12545
TaWHY1-7A	single-stranded DNA-binding protein WHY1, chloroplastic-like [NR:XP_044426484.1]	TraesCS3D03G0595600	protein PLASTID TRANSCRIPTIONALLY ACTIVE 7-like isoform X1 [NR:XP_044357444.1]	PCC,GENIE3,openChromatin	2.12477
[truncated: 10,648 more rows]

## Sheet: Table S7
Table S7. The protein-protein interaction network between TaWHYs and other proteins in bread wheat.
[truncated: 396 more rows]
